# Supplementary material for: Production of a reference transcriptome and transcriptomic database (EdwardsiellaBase) for the lined sea anemone, Edwardsiella lineata, a parasitic cnidarian
Source: BMC Genomics. 2014 Jan 28;15:71. doi: 10.1186/1471-2164-15-71 (PMC3909931; doi:10.1186/1471-2164-15-71)
Supplement: Additional file 1 — Edwardsiidae_18S_alignment. A nexus file containing 18S rDNA sequences from six species of edwardsiid anemones and one outgroup taxon, Metridium senile. [file 1471-2164-15-71-S1.zip]

Archive with 1 entries (1 files):
- 8452829071004876_add1.nex
