# Supplementary material for: Production of a reference transcriptome and transcriptomic database (EdwardsiellaBase) for the lined sea anemone, Edwardsiella lineata, a parasitic cnidarian
Source: BMC Genomics. 2014 Jan 28;15:71. doi: 10.1186/1471-2164-15-71 (PMC3909931; doi:10.1186/1471-2164-15-71)
Supplement: Additional file 1 — Edwardsiidae_18S_alignment. A nexus file containing 18S rDNA sequences from six species of edwardsiid anemones and one outgroup taxon, Metridium senile. [file 1471-2164-15-71-S1.zip › 8452829071004876_add1.nex]

#NEXUS

BEGIN TAXA;
	DIMENSIONS ntax=10;
	TAXLABELS  El_18S_FJ89 Ms_18S Nv_18S Ee_18S Eg_18S Ej_18S Et_18S El_18S_AF25 El_18s_FinnLab El_18S_FJ91;
END;

BEGIN CHARACTERS;
	DIMENSIONS nchar=1189;
	FORMAT datatype=DNA gap=-;
	MATRIX
	El_18S_FJ89	TTCTAATTCTTGCAATTGGAATAAGTACACCCTAAATCCTTTAACGACGATCCATAGGACGGCAAGTCKGGTGCCAKCAGCCGCGGTAATTCCAGCTCCAATAGCGTATATTCTCGTAGTTGGGTCGGTCCGCCGCAAGGTGTGTTACTGGCCGGGCTGTTCTTCTTCGCAAAGACTGCGTGTGCTCTTAACTGAGTGTGCGCAGGACTTGCGACGTTTACTTTGAAAAAATTAGAGTGTTCAAAGCAGGCCAGCGCTTGAATACATAAGCATGGAATAATGGAATAGGACTTTGGTTCTATTTTGTTGGTTTCTGGAACCGAAGTAATGATTAAGAGGGACAGTTGGGGGCATTCGTATTTCGTCAGAGGTGAAATTCTTGGATTTACGAAAGACGAACTACTGCGAAAGCATTTGCCAAGAATGTTTTCATTAATCAAGAACGAAAGTTAGAGGATCGAAGACGATCAGATACCGTCCTAGTTCTAACCATAAACGATGCCGACTAGGGATCAGAGAGTGTTATTGGATGACCTCTTTGGCACCTTATGGGAAACCAAAGTTTTTGGGTTCCGGGGGAAGTATGGTTGCAAAGCTGAAACTTAAAGGAATTGACGGAAGGGCACCACCAGGAGTGGAGCCTGCGGCTTAATTTGACTCAACACGGGGAAACTCACCAGGTCCAGACATAGGAAGGATTGACAGATTGAGAGCTCTTTCTTGATTCTATGGGTGGTGGTGCATGGCCGTTCTTAGTTGGTGGAGTGATTTGTCTGGTTAATTCCGTTAACGAACGAGACCTTAACCTGCTAAATAGTTACGCGAATCTCGATTCGCGGCTAACTTCTTAGAGGGACTGTTGGTGTTCAACCAAAGTCAGGAAGGCAATAACAGGTCTGTGATGCCCTTAGATGTTCTGGGCCGCACGCGCGCTACACTGACGGTGTCAACGAGTCTTTCCTTCGCCGGAAGGCGTGGGTAATYTTTTGAAACATYGTCGTGCTGGGGATAGATCATTGCAATTTTTGATCTTGAACGAGGAATTCCTAGTAAGCGCGAGTCATCAGCTCGCGTTGATTACGTCCCTGCCCTTTGTACACACCGCCCGTCGCTACTACCGATTGAATGGTTTAGTGAGGCCTTCTGATTGGCGCCGCGGCCCCGGCAACGGAGCAACGGATTGTCGAAA
	Ms_18S	TTCTAAGTCTTGTAATTGGAATGAGTACAACTTAAATCCTTTAACGAGGATCCATTGGAGGGCAAGTCTGGTGCCAGCAGCCGCGGTAATTCCAGCTCCAATAGCGTATATTCTCGTAGTTGGGCCGGTCCGCCGCAAGGCGTGTTACTGACCGGGCTGTTCTTCTTCGCAAAGACTGCATGTGCTCTTAACTGAGTGTGTGTAGGACTTGTGACGTTTACTTTGAAAAAATTAGAGTGTTCAAAGCAGGCCAGCGCTTGAATACATAAGCATGGAATAATGGAATAGGACTTTGGTTCTATTTTGTTGGTTTCTGGAACCGAAGTAATGATTAAAAGGGACAGTTGGGGGCATTCGTATTTCGTCAGAGGTGAAATTCTTGGATTTACGAAAGACGAACTACTGCGAAAGCATTTGCCAAGAATGTTTTCATTAATCAAGAACGAAAGTTAGAGGATCGAAGACGATCAGATACCGTCCTAGTTCTAACCATAAACGATGCCGACTAGGGATCAGAGAGTGTTATTGGATGACCTCTTTGGCACCTTATGGGAAACCAAAGTTTTTGGGTTCCGGGGGAAGTATGGTTGCAAAGCTGAAACTTAAAGGAATTGACGGAAGGGCACCACCAGGAGTGGAGCCTGCGGCTTAATTTGACTCAACACGGGGAAACTCACCAGGTCCAGACATAGGAAGGATTGACAGATTGAGAGCTCTTTCTTGATTCTATGGGTGGTGGTGCATGGCCGTTCTTAGTTGGTGGAGTGATTTGTCTGGTTAATTCCGTTAACGAACGAGACCTTAACCTGCTAAATAGTTACGCGAATCTCGATTCGCGGCTAACTTCTTAGAGGGACTGTTGGTGTTCAACCAAAGTCAGGAAGGCAATAACAGGTCTGTGATGCCCTTAGATGTTCTGGGCCGCACGCGCGCTACACTGACGATGTCAACGAGTCTCTCCTTCGCCGAAAGGCGTGGGTAATCTTTTGAAACATCGTCGTGCTGGGGATAGATCATTGCAATTCTTGATCTTGAACGAGGAATTCCTAGTAAGCGCGAGTCATCAGCTCGCGTTGATTACGTCCCTGCCCTTTGTACACACCGCCCGTCGCTACTACCGATTGAATGGTTTAGTGAGGACTCCTGATTGGCGCCGCCGCCCCGGCAACGGAGCAGCGGACTGCCGAAA
	Nv_18S	TTCTAAGTCTTGTAATTGGAATGAGTACAACTTAAATCCTTTAACGAGGATCCATTGGAGGGCAAGTCTGGTGCCAGCAGCCGCGGTAATTCCAGCTCCAATAGCGTATATKMWMGTWGTTGGGTCGGTCCGCCGCAAGGTGTGTCACTGGCCGGGCTGTTCTTCCTCGCAAAGACTGCGTGTGCTCTTAGCTGAGTGTGCGCAGGACTTGCGACGTTTACTTTGAAAAAATTAGAGTGTTCAAAGCAGGCCATCGCTTGAATACATAAGCATGGAATAATGGAATAGGACTTTGGTTCTATTTTGTTGGTTTCTGGAACCGAAGTAATGATTAAGAGGGACAGTTGGGGGCATTCGTATTTCGTCAGAGGTGAAATTCTTGGATTTACGAAAGACGAACTACTGCGAAAGCATTTGCCAAGAATGTTTTCATTAATCAAGAACGAAAGTTAGAGGATCGAAGACGATCAGATACCGTCCTAGTTCTAACCATAAACGATGCCGACTAGGGATCAGAGAGTGTTATTGGATGACCTCTTTGGCACCTTATGGGAAACCAAAGTTTTTGGGTTCCGGGGGAAGTATGGTTGCAAAGCTGAAACTTAAAGGAATTGACGGAAGGGCACCACCAGGAGTGGAGCCTGCGGCTTAATTTGACTCAACACGGGGAAACTCACCAGGTCCAGACATAGGAAGGATTGACAGATTGAGAGCTCTTTCTTGATTCTATGGGTGGTGGTGCATGGCCGTTCTTAGTTGGTGGAGTGATTTGTCTGGTTAATTCCGTTAACGAACGAGACCTTAACCTGCTAAATAGTTACGCTAATCTCGATTGGCGGCTAACTTCTTAGAGGGACTGTTGGTGTTCAACCAAAGTCAGGAAGGCAATAACAGGTCTGTGATGCCCTTAGATGTTCTGGGCCGCACGCGCGCTACACTGACGGTGTCAACGAGTCTTTCCTTCGCCGGAAGGCGTGGGTAATCTTGTGAAACATCGTCGTGCTGGGGATAGATCATTGCAATTATTGATCTTGAACGAGGAATTCCTAGTAAGCGCGAGTCATCAGCTCGCGTTGATTACGTCCCTGCCCTTTGTACACACCGCCCGTCGCTACTACCGATTGAATGGTTTAGTGAGGCCTTCTGATTGGCGCCGCGGCCCCGGCAACGGAGCCACGGATTGTCGAAA
	Ee_18S	TTCTAAGTCTTGTAATTGGAATGAGTACAACTTAAATCCTTTAACKAGGATCCATTGGAGGGCAAGTCTGGTGCCAGCASCCGCGGTAATTCCAGCTCCAATASSGTATATTCTCGTAGTTGGGTCGGTCCGCCGCAAGGTGTGTTACTGGCCGGGCTGTTCTTCTTCGCAAAGACTGTGTGTGCTCTTAACTGAGTGTGCACAGGACTTGCGACGTTTACTTTGAAAAAATTAGAGTGTTCAAAGCAGGCCAGCGCTTGAATACATAAGCATGGAATAATGGAATAGGACTTTGGTTCTATTTTGTTGGTTTCTGGAACCGAAGTAATGATTAAGAGGGACAGTTGGGGGCATTCGTATTTCGTKKRAGGTGAAATTCTTGGATTTACSAAAGACGAACTACTGCGAAAGCATTTGCCAAGAATGTTTTCATTAATCAAGAACGAAAGTTAGAGGATCGAAGACGATCAGATACCGTCCTAGTTCTAACCATAAACGATGCCGGCTAGGGATCAGAGAGTGTTATTGGATGACCTCTTTGGCACCTTATGGGAAACCAAAGCTTTTGGGTTCCGGGGGAAGTATGGTTGCAAAGCTGAAACTTAAAGGAATTGACGGAAGGGCACCACCAGGAGTGGAGCCTGCGGCTTAATTTGACTCAACACGGGGAAACTCACCAGGTCCAGACATAGGAAGGATTGACAGATTGAGAGCTCTTTCTTGATTCTATGGGTGGTGGTGCATGGCCGTTCTTAGTTGGTGGAGTGATTTGTCTGGTTAATTCCGTTAACGAACGAGACCTTAACCTGCTAAATAGTTACGCGAATCTCGATTCGCGGCTAACTTCTTAGAGGGACTGTTGGTGTTCAACCAAAGTCAGGAAGGCAATAACAGGTCTGTGATGCCCTTAGATGTTCTGGGCCGCACGCGCGCTACACTGACGGTGTCAACGAGTCTTTCCTTCGCCGGAAGGCGTGGGTAATCTTTTGAAACATCGTCGTGCTGGGGATAGATCATTGCAATTATTGATCTTGAACGAGGAATTCCTAGTAAGCGCGAGTCATCAGCTCGCGTTGATTACGTCCCTGCCCTTTGTACACACCGCCNGTCGCTACTACCGATTGAATGGTTTAGTGAGGCCTCCTGATTGGCGCCGCCGCCCCGGCAACGGAGCAGTGGATTGTCGAAA
	Eg_18S	TTCTAAGTCTTGTAATTGGAATGAGTACAACTTAAATCCTTTAACGAGGATCCATTGGAGGGCAAGTCTGGTGCCAGCAACCGCGGTAATTCCAGCTCCAATAGCGTATATTCTCGTAGTTGGGTCGGTCCGCCGCAAGGTGTGTTACTGGCCGGGCTGTTCTTCTTCGCAAAGACTGCGTGTGCTCTTAACTGAGTGTGCGCAGGACTTGCGACGTTTACTTTGAAAAAATTAGAGTGTTCAAAGCAGGCCAGCGCTTGAATACATAAGCATGGAATAATGGAATAGGACTTTGGTTCTATTTTGTTGGTTTCTGGAACCGAAGTAATGATTAAGAGGGACAGTTGGGGGCATTCGTATTTCGTCAGAGGTGAAATTCTTGGATTTACGAAAGACGAACTACTGCGAAAGCATTTGCCAAGAATGTTTTCATTAATCAAGAACGAAAGTTAGAGGCTCGAAGACGATCAGATACCGTCCTAGTTCTAACCATAAACGATGCCGGCTAGGGATCAGGGAGTGTTATTGGATGACCTCTTTGGCACCTTATGGGAAACCAAAGCTTTTGGGTTCCGGGGGAAGTATGGTTGCAAAGCTGAAACTTAAAGGAATTGACGGAAGGGCACCACCAGGAGTGGAGCCTGCGGCTTAATTTGACTCAACACGGGGAAACTCACCAGGTCCAGACATAGGAAGGAATGACAGATTGAGAGCTCTTTTATGATTCTATGGGTGGTGGTGCATGGCCGTTCTTAGTTGGTGGAGTGATTTGTCTGGTTAATTCCGTTAACGAACGAGACCTTAACCTGCTAAATAGTTACGCGAATCCCGATTCGCGGCTAACTTCTTAGAGGGACTGTTGGTGTTCAACCAAAGTCAGGAAGGCAATAACAGGTCTGTGATGCCCTTAGATGTTCTGGGCCGCACGCGCGCTACACTGACGGTGTCAACGAGTATTTCCTTCGCCGGAAGGCGTGGGTAATCTTTTGAAACATCGTCGTGCTGGGGATAGATCATTGCAATTATTGATCTTGAACGAGGAATTCCTAGTAAGCGCGAGTCATCAGCTCGCGTTGATTACGTCCCTGCCCTTTGTACACACCGCCCGTCGCTACTACCGATTGAATGGTTTAGTGAGGCCTCCTGATTGGCGCCGCCGCCCCGGCAACGGAGCAGTGGATTGTCGAAA
	Ej_18S	TTACAAGTCTTGTAATTGGAATGAGTACAACTTAAATCCTTTAACGAGGATCCATTGGAGGGCAAGTCTGGTGCCAGCAGCCGCGGTAATTCCAGCTCCAATAGCGTATATTCTCGTAGTTGGGTCGGTCCGCCGCAAGGTGTGTTACTGGCCGGGCTGTTCTTCTTCGCAAAGACTGCGTGTGCTCTTAACTGAGTGTGCGCAGGACTTGCGACGTTTACTTTGAAAAAATTAGAGTGTTCAAAGCAGGCCAGCGCTTGAATACATAAGCATGGAATAATGGAATAGGACTTTGGTTCTATTTTGTTGGTTTCTGGAACCGAAGTAATGATTAAGAGGGACAGTTGGGGGCATTCGTATTTCGTCAGAGGTGATATTCTTGGATTTACGAAAGACGAACTACTGCGAAAGCATTTGCCAAGAATGTTTTCATTAATCAAGAACGAAAGTTAGAGGATCGAAGACGATCAGATACCGTCCTAGTTCTAACCATAAACGATGCCGGCTAGGGATCAGAGAGTGTTATTGGATGACCTCTTTGGCACCTTATGGGAAACCAAAGCTTTTGGGTTCCGGGGGAAGTATGGTTGCAAAGCTGAAACTTAAAGGAATTGACGGAAGGGCACCACCAGGAGTGGAGCCTGCGGCTTAATTTGACTCAACACGGGGAAACTCACCAGGTCCAGACATAGGAAGGATTGACAGATTGAGAGCTCTTTCTTGATTCTATGGGTGGTGGTGCATGGCCGTTCTTAGTTGGTGGAGTGATTTGTCTGGTTAATTCCGTTAACGAACGAGACCTTAACCTGCTAAATAGTTACGCGAATCTCGATTCGCGGCTAACTTCTTAGAGGGACTGTTGGTGTTCAACCAAAGTCAGGAAGGCAATAACAGGTCTGTGATGCCCTTAGATGTTCTGGGCCGCACGCGCGCTACACTGACGGTGTCAACGAGTCTTTCCTTCGCCGGAAGGCGTGGGTAATCTTTTGAAACATCGTCGTGCTGGGGATAGATCATTGCAATTATTGATCTTGAACGAGGAATTCCTAGTAAGCGCGAGTCATCAGCTCGCGTTGATTACGTCCCTGCCCTTTGTACACACCGCCCGTCGCTACTACCGATTGAATGGTTTAGTGAGGCCTCCTGATTGGCGCCGCCGCCCCGGCAACGGAGCAGTGGATTGTCGAAA
	Et_18S	TTCTAAGTCTTGTAATTGGAATGAGTACAACTTAAATCCTTTAACGAGGATCCATTGGAGGGCAAGTCTGGTGCCAGCAGCCGCGGTAATTCCAGCTCCAATAGCGTATATTCTCGTAGTTGGGTCGGTCCGCCGCAAGGTGTGTTACTGGCCGGGCTGTTCTTCTTCGCAAAGACTGTGTGTGCTCTTAACTGAGTGTGCACAGGACTTGCGACGTTTACTTTGAAAAAATTAGAGTGTTCAAAGCAGGCCAGCGCTTGAATACATAAGCATGGAATAATGGAATAGGACTTTGGTTCTATTTTGTTGGTTTCTGGAACCGAAGTAATGATTAAGAGGGACAGTTGGGGGCATTCGTATTTCGTCAGAGGTGAAATTCTTGGATTTACGAAAGACGAACTACTGCGAAAGCATTTGCCAAGAATGTTTTCATTAATCAAGAACGAAAGTTAGAGGATCGAAGACGATCAGATACCGTCCTAGTTCTAACCATAAACGATGCCGGCTAGGGATCAGAGAGTGTTATTGGATGACCTCTTTGGCACCTTATGGGAAACCAAAGCTTTTGGGTTCCGGGGGAAGTATGGTTGCAAAGCTGAAACTTAAAGGAATTGACGGAAGGGCACCACCAGGAGTGGAGCCTGCGGCTTAATTTGACTCAACACGGGGAAACTCACCAGGTCCAGACATAGGAAGGATTGACAGATTGAGAGCTCTTTCTTGATTCTATGGGTGGTGGTGCATGGCCGTTCTTAGTTGGTGGAGTGATTTGTCTGGTTAATTCCGTTAACGAACGAGACCTTAACCTGCTAAATAGTTACGCGAATCTCGATTCGCGGCTAACTTCTTAGAGGGACTGTTGGTGTTCAACCAAAGTCAGGAAGGCAATAACAGGTCTGTGATGCCCTTAGATGTTCTGGGCCGCACGCGCGCTACACTGACGGTGTCAACGAGTCTTTCCTTCGCCGGAAGGCGTGGGTAATCTTTTGAAACATCGTCGTGCTGGGGATAGATCATTGCAATTATTGATCTTGAACGAGGAATTCCTAGTAAGCGCGAGTCATCAGCTCGCGTTGATTACGTCCCTGCCCTTTGTACACACCGCCCGTCGCTACTACCGATTGAATGGTTTAGTGAGGCCTCCTGATTGGCGCCGCCGCCCCGGCAACGGAGCAGTGGATTGTCGAAA
	El_18S_AF25	TTCTAAGTCTTGTAATTGGAATGAGTACAACCTAAATCCTTTAACGAGGATCCATTGGAGGGCAAACTTGGTGCCAGCAGCCGCGGTAATTCCAGCTCCAATAGCGTATATTCTCGTAGTTGGGTCGGTCCGCCGCAAGGTGTGTTACTGGCCGGGCTGTTCTTCTTCGCAAAGACTGCGTGTGCTCTTAACTGAGTGTGCGCAGGACTTGCGACGTTTACTTTGAAAAAATTAGAGTGTTCAAAGCAGGCCAGCGCTTGAATACATAAGCATGGAATAATGGAATAGGACTTTGGTTCTATTTTGTTGGTTTCTGGAACCGAAGTAATGATTAAGAGGGACAGTTGGGGGCATTCGTATTTCGTCAGAGGTGAAATTCTTGGATTTACGAAAGACGAACTACTGCGAAAGCATTTGCCAAGAATGTTTTCATTAATCAAGAACGAAAGTTAGAGGATCGAAGACGATCAGATACCGTCCTAGTTCTAACCATAAACGATGCCGACTAGGGATCAGAGAGTGTTATTGGATGACCTCTTTGGCACCTTATGGGAAACCAAAGTTTTTGGGTTCCGGGGGAAGTATGGTTGCAAAGCTGAAACTTAAAGGAATTGACGGAAGGGCACCACCAGGAGTGGAGCCTGCGGCTTAATTTGACTCAACACGGGGAAACTCACCAGGTCCAGACATAGGAAGGATTGACAGATTGAGAGCTCTTTCTTGATTCTATGGGTGGTGGTGCATGGCCGTTCTTAGTTGGTGGAGTGATTTGTCTGGTTAATTCCGTTAACGAACGAGACCTTAACCTGCTAAATAGTTACGCGAATCTCGATTCGCGGCTAACTTCTTAGAGGGACTGTTGGTGTTCAACCAAAGTCAGGAAGGCAATAACAGGTCTGTGATGCCCTTAGATGTTCTGGGCCGCACGCGCGCTACACTGACGGTGTCAACGAGTCTTTCCTTCGCCGGAAGGCGTGGGTAATCTTTTGAAACATCGTCGTGCTGGGGATAGATCATTGCAATTTTTGATCTTGAACGAGGAATTCCTAGTAAGCGCGAGTCATCAGCTCGCGTTGATTACGTCCCTGCCCTTTGTACACACCGCCCGTCGCTACTACCGATTGAATGGTTTAGTGAGGCCTTCTGATTGGCGCCGCGGCCCCGGCAACGGAGCAGCGGATTGTCGAAA
	El_18s_FinnLab	TTCTAAGTCTTGTAATTGGAATGAGTACAACCTAAATCCTTTAACGAGGATCCATTGGAGGGCAAGTCTGGTGCCAGCAGCCGCGGTAATTCCAGCTCCAATAGCGTATATTCTCGTAGTTGGGTCGGTCCGCCGCAAGGTGTGTTACTGGCCGGGCTGTTCTTCTTCGCAAAGACTGCGTGTGCTCTTAACTGAGTGTGCGCAGGACTTGCGACGTTTACTTTGAAAAAATTAGAGTGTTCAAAGCAGGCCAGCGCTTGAATACATAAGCATGGAATAATGGAATAGGACTTTGGTTCTATTTTGTTGGTTTCTGGAACCGAAGTAATGATTAAGAGGGACAGTTGGGGGCATTCGTATTTCGTCAGAGGTGAAATTCTTGGATTTACGAAAGACGAACTACTGCGAAAGCATTTGCCAAGAATGTTTTCATTAATCAAGAACGAAAGTTAGAGGATCGAAGACGATCAGATACCGTCCTAGTTCTAACCATAAACGATGCCGACTAGGGATCAGAGAGTGTTATTGGATGACCTCTTTGGCACCTTATGGGAAACCAAAGTTTTTGGGTTCCGGGGGAAGTATGGTTGCAAAGCTGAAACTTAAAGGAATTGACGGAAGGGCACCACCAGGAGTGGAGCCTGCGGCTTAATTTGACCCAACACGGGGAAACTCACCAGGTCCAGACATAGGAAGGATTGACAGATTGAGAGCTCTTTCTTGATTCTATGGGTGGTGGTGCATGGCCGTTCTTAGTTGGTGGAGTGATTTGTCTGGTTAATTCCGTTAACGAACGAGACCTTAACCTGCTAAATAGTTACGCGAATCTCGATTCGCGGCTAACTTCTTAGAGGGACTGTTGGTGTTCAACCAAAGTCAGGAAGGCAATAACAGGTCTGTGATGCCCTTAGATGTTCTGGGCCGCACGCGCGCTACACTGACGGTGTCAACGAGTCTTTCCTTCGCCGGAAGGCGTGGGTAATCTTTTGAAACATCGTCGTGCTGGGGATAGATCATTGCAATTTTTGATCTTGAACGAGGAATTCCTAGTAAGCGCGAGTCATCAGCTCGCGTTGATTACGTCCCTGCCCTTTGTACACACCGCCCGTCGCTACTACCGATTGAATGGTTTAGTGAGGCCTTCTGATTGGCGCCGCGGCCCCGGCAACGGAGCAGCGGATTGTCGAAA
	El_18S_FJ91	TTCTAAGTCTTGTAATTGGAATGAGTACAACCTAAATCCTTTAACGAGGATCCATTGGAGGGCAAGTCTGGTGCCAGCAGCCGCGGTAATTCCAGCTCCAATAGCGTATATTCTCGTAGTTGGGTCGGTCCGCCGCAAGGTGTGTTACTGGCCGGGCTGTTCTTCTTCGCAAAGACTGCGTGTGCTCTTAACTGAGTGTGCGCAGGACTTGCGACGTTTACTTTGAAAAAATTAGAGTGTTCAAAGCAGGCCAGCGCTTGAATACATAAGCATGGAATAATGGAATAGGACTTTGGTTCTATTTTGTTGGTTTCTGGAACCGAAGTAATGATTAAGAGGGACAGTTGGGGGCATTCGTATTTCGTCAGAGGTGAAATTCTTGGATTTACGAAAGACGAACTACTGCGAAAGCATTTGCCAAGAATGTTTTCATTAATCAAGAACGAAAGTTAGAGGATCGAAGACGATCAGATACCGTCCTAGTTCTAACCATAAACGATGCCGACTAGGGATCAGAGAGTGTTATTGGATGACCTCTTTGGCACCTTATGGGAAACCAAAGTTTTTGGGTTCCGGGGGAAGTATGGTTGCAAAGCTGAAACTTAAAGGAATTGACGGAAGGGCACCACCAGGAGTGGAGCCTGCGGCTTAATTTGACTCAACACGGGGAAACTCACCAGGTCCAGACATAGGAAGGATTGACAGATTGAGAGCTCTTTCTTGATTCTATGGGTGGTGGTGCATGGCCGTTCTTAGTTGGTGGAGTGATTTGTCTGGTTAATTCCGTTAACGAACGAGACCTTAACCTGCTAAATAGTTACGCGAATCTCGATTCGCGGCTAACTTCTTAGAGGGACTGTTGGTGTTCAACCAAAGTCAGGAAGGCAATAACAGGTCTGTGATGCCCTTAGATGTTCTGGGCCGCACGCGCGCTACACTGACGGTGTCAACGAGTCTTTCCTTCGCCGGAAGGCGTGGGTAATCTTTTGAAACATCGTCGTGCTGGGGATAGATCATTGCAATTTTTGATCTTGAACGAGGAATTCCTAGTAAGCGCGAGTCATCAGCTCGCGTTGATTACGTCCCTGCCCTTTGTACACACCGCCCGTCGCTACTACCGATTGAATGGTTTAGTGAGGCCTTCTGATTGGCGCCGCGGCCCCGGCAACGGAGCAGCGGATTGTCGAAA
	;
END;
