# Supplementary material for: Production of a reference transcriptome and transcriptomic database (EdwardsiellaBase) for the lined sea anemone, Edwardsiella lineata, a parasitic cnidarian
Source: BMC Genomics. 2014 Jan 28;15:71. doi: 10.1186/1471-2164-15-71 (PMC3909931; doi:10.1186/1471-2164-15-71)
Supplement: Additional file 5 — GeneOntologyExtractionScript. A custom python script that extracts gene ontology terms from a gene_ontology.obo file. [file 1471-2164-15-71-S5.zip › 8452829071004876_add5.py]

#!/usr/bin/python
#author: Brian Granger
#date: 3/29/12
#usage: python GeneOntologyTreeMiner.py annotation.txt 0 GO_output.txt
#use: to traverse the [transcript|genom]omic GO annotation, and return information about it in a biologically meaningful way

import sys

god = {} #go tree dictionary
count = 0 #simply count the # of GO terms in the file
gocount = {} #go dictionary for counting purposes

fh = open('gene_ontology_ext.obo') #downloaded from "http://www.geneontology.org/ontology/"
for line in fh:

	if 'id: GO:' == line[0:7]:
		#We're at the id
		l = line.split(':')
		go = l[2]
		go = int(go) #obtain the go id

	if 'name: ' == line[0:6]:
		#We're at the term
		l = line.split(': ')
		goterm = l[1] #obtain the term
		gocount[go]=goterm #store it keyed on id

	if ('is_a: GO:' == line[0:9]) or ('intersection_of:'==line[0:16]) or ('relationship:'==line[0:13]):
		#this line is part of the graph pointer

		l = line.split(':')
		gosect = l[2]
		#the section with the go term is after the second colon but before "!"

		goisa = int(gosect.split(' !')[0]) # mother node (go is the child node)
		goterm = str(gosect.split(' !')[1]).strip() # extra info

		if goisa in god: #if the mother term is already in the dictionary, just create a new child for it
			god[goisa][go] = goterm

		else: # mother term is not in dictionary, create it, and it's first child
			god[goisa] = {}
			god[goisa][go] = goterm

		count = count + 1

print "Gene Ontology Dictionary Created\n GO Dict Size: ", len(gocount)

fh.close() #close the obo file
datad = {} #create a dictionary for the annotation data
fh = open(sys.argv[1]) #open the annotation data

for line in fh:
	line = line.split('\t')
	if line[2][0:2] == "GO":
		goid = int(line[2].strip('GO: ')) #annotation is stored as something like "transcript\tgoid"
		datad[goid] = 1

print "data dictionary constructed, Data Dict Size: ", len(datad)

top = [sys.argv[2]] # the input mother node the user would like to look from. a GOID

if top == ['0']: #if 0 given, the user wants to look from the root, so they want to look at BP, MF, CC
	top = ['8150', '5575', '3674']

else: # otherwise, I look one level down, and we want to count hits in these subset
	newtop = []
	print top
	for g in god[int(top[0])]: # look one level down
		newtop.append(g) # add to search list
		top = newtop

#traverse the dictionary as a tree
fh = open(sys.argv[3], 'w') # open the output file
fh.write('Looking at the subtree of ' + str(sys.argv[2]) + '\n') # header line 1
fh.write('goid\tgoterm\tpossible\tin data\n') # header line 2

for t in top: # go through our search list
	t = int(t)
	gol = [t] # modifications to match properly
	match = {} # dictionary of matches from our data to the subtree being explored
	print "looking from goid: " + str(t) + " down"
	fh.write(str(t) + '\t' + str(gocount[t]).strip() + '\t')
	while len(gol): # while there's something in our list to search for
		goid = gol.pop() # pop the top item
		match[goid] = 1 #add it to the match dictionary

		if goid in god: # if it's in our tree

			for go in god[goid]: # look below it in the tree
				gol.append(go) # append to our go list
				match[go] = 1 # add it to the match dictionary
	print "total possible matches"
	print len(match)
	fh.write(str(len(match)) + '\t')
	count = 0

	for id in datad: # go through our data
		if id in match: # see how many our in the subtree we're currently exploring
			count = count + 1

	print "matches from given data"
	print count
	fh.write(str(count) + '\n')
fh.close()
