# Supplementary material for: Production of a reference transcriptome and transcriptomic database (EdwardsiellaBase) for the lined sea anemone, Edwardsiella lineata, a parasitic cnidarian
Source: BMC Genomics. 2014 Jan 28;15:71. doi: 10.1186/1471-2164-15-71 (PMC3909931; doi:10.1186/1471-2164-15-71)
Supplement: Additional file 10 — SequencingSaturationCurveScript. A custom python script that randomly selects a given number of reads from the total reads without replacement and determines the fraction of the overall assembly that passes a certain coverage threshold. [file 1471-2164-15-71-S10.zip]

Archive with 1 entries (1 files):
- 8452829071004876_add10.py
