# Supplementary material for: Production of a reference transcriptome and transcriptomic database (EdwardsiellaBase) for the lined sea anemone, Edwardsiella lineata, a parasitic cnidarian
Source: BMC Genomics. 2014 Jan 28;15:71. doi: 10.1186/1471-2164-15-71 (PMC3909931; doi:10.1186/1471-2164-15-71)
Supplement: Additional file 10 — SequencingSaturationCurveScript. A custom python script that randomly selects a given number of reads from the total reads without replacement and determines the fraction of the overall assembly that passes a certain coverage threshold. [file 1471-2164-15-71-S10.zip › 8452829071004876_add10.py]

#!/usr/bin/python

#author: Brian Granger
#purpose: Randomly sample the alignments to see a rarefaction curve style analysis to evaluate sequencing coverage
#date: 1-29-2013
#use: python SequencingSaturationCurveScript.py gzfile 1000000

import sys
import gzip
import random
import time

#start the timer
start = time.time()

#open the gzipped sam file. I assume it's gzipped, because this is a useful way to store these files.
fh = gzip.open(sys.argv[1])

samp = int(sys.argv[2])

conts = {} #a dictionary of the contigs with their length, for computing coverage later

#note: we have 376,243,854 reads in our dataset. change for your data.
selectreads = random.sample(xrange(376243854), samp) #sample "samp" amount

#a note about the random.sample step. This seems to take exponentially longer the closer (samp/total) gets to 1. If this begins to cause speed issues, you could have it check to see if samp is >= 50% total, and then have random.sample select the reads NOT to use. 

print str(samp) + ' reads selected'

srdict = {}
for read in selectreads:
	srdict[read] = 1

#check to see if this list is created ok
print len(selectreads)

#go through, fill in the contig dictionary, and select the reads we need, make a dictionary for them too. probably contig as a key to the number of reads

coverd = {}

count = 0 #keep track of what read we're on.
for line in fh:
	if line[0] == '@': #we're in a header file, we'll use this for our contig length dictionary
		line = line.split()
		contig = line[1].split(':')[1]
		l = line[2].split(':')[1]
		print l
		if l != 'unsorted' and l != 'bowtie2':
			conts[contig] = int(l)
	else:
		count = count + 1
		if count in srdict:
			if count%10000 == 0:
				print str(time.time() - start) + '\t' + str(count)
			line = line.split()
			contig = line[2]
			#note: the 40.0s in this section denote 40 bp reads. Change it if your reads are not 40bp.
			if contig in coverd:
				coverd[contig] = coverd[contig] + 40.0
			else:
				coverd[contig] = 40.0
fh.close()

out = open('nominalcoverage.txt', 'w')

for contig in coverd:
	if contig in conts:
		out.write(contig + '\t' + str(coverd[contig]/conts[contig]) + '\n')
out.close()
print 'total time: \t' + str(time.time()-start) 
