# Supplementary material for: Production of a reference transcriptome and transcriptomic database (EdwardsiellaBase) for the lined sea anemone, Edwardsiella lineata, a parasitic cnidarian
Source: BMC Genomics. 2014 Jan 28;15:71. doi: 10.1186/1471-2164-15-71 (PMC3909931; doi:10.1186/1471-2164-15-71)
Supplement: Additional file 11 — DivergenceDating_Alignment_85taxa. A Phylip file containing an alignment of amino acid sequences from seven concatenated proteins from 85 different taxa. [file 1471-2164-15-71-S11.zip]

Archive with 1 entries (1 files):
- 8452829071004876_add11.phy
