# Supplementary material for: Production of a reference transcriptome and transcriptomic database (EdwardsiellaBase) for the lined sea anemone, Edwardsiella lineata, a parasitic cnidarian
Source: BMC Genomics. 2014 Jan 28;15:71. doi: 10.1186/1471-2164-15-71 (PMC3909931; doi:10.1186/1471-2164-15-71)
Supplement: Additional file 11 — DivergenceDating_Alignment_85taxa. A Phylip file containing an alignment of amino acid sequences from seven concatenated proteins from 85 different taxa. [file 1471-2164-15-71-S11.zip › 8452829071004876_add11.phy]

85 2057
Monosiga  -----------------------------------------------------------------------------------------------------------------------------------------------------------------------------------------------------------ICDQVSDAVLDACLKQDPNSRVACETASKTGMIMVFGEITSNAVIDYQKVIRGAIKDIGYDSSDKGFDYKTCNVLVAIEQQSVDISQGVDKDGRGKTEE---NIGAGDQGIMFGYATDETPECMPLTCVLAHKLNHQLAVCRR--DGTLPWARPDTKTQVTIEY-ELKDGATI-PKRVHTIVISTQHSEDVTNEQLR-KDLREKVINVVVPAELMDDKTVFH-LQPSGRFVIGGPQGDAGLTGRKIIVDTYGGWGAHGGGAFSGKDYSKVDRSAAYADRWVAKSLVEAGLVKRVLVQVSYAIGVAEPISLFVDDYGTGSKSKEELLEIVKN-RLPPILNGLEVAGREQRLVLEVAQHLGENTVRTIAMDGTEGLVRGQPVVDTGDAIKVPVGEATLGRIMNVIGEPIDERGPIKADKYAPIHAEAPELEDMRPEAEILETGIKVVDLLAPYAKGGKIGLFGGAGVGKTVLIMELINNVAKAHSGFSVFAGVGERTREGNDLYHEMIEGGVIQL-EGDSKVALVYGQMNEPPGARARVALTGLTVAESFRDQ-GRDVLLFIDNIFRFTQDGSEVSALFLGRIPSAVGYQPTLATDMGAMQERITTTTVGSITSVQAVYVPADDLTDPAPATTFAHLDATTVLSRGIAELGIYPAVDPLDSTSRILDVSVVGERHYKTARDVQKILQDYKSLQDIIAILGMDELSEDDKMTVARARKIQRFLSQPFEVAAPFTGQPGRLVRLEDTIDGFRQILDGHHDDKPE-SRASIQELLEAWGKADL-DKSVEVVISPPAVYADFLRANM-PAEFGLALQNVYKEGSGAFTGENSADMALDVGADWVILGHSERRSIFGESNELIGEKTAYCL-GKGIKVIACVGEQLEEREAGNTQAVVETQLKAIAA--KVSD---WSKVVIAYEPVWAIGTGKTASPEQAQEVHASIRAWLSKEVSATVAAETRIIYGG----SGQAKQLRRAGKQEDI--------------------------------------------------------------------------------------------------------------------------------------------------------------------------------------------------------------------------------------------------------------------------------------------------------------------------------------------------------------------------------------------------------------------------------------------AVRAAAATCLTYGVSVYAIYYGYQGMVDGGENIKKLDWKDISNISQIGGTVIGSARCQDFRTHEGRLKAAFNLVKNDIDCLIAIGGDGTLTGANMFKQEWPSLLRELQASGQISEE-AHAKHEYLSVVGMVGSIDNDMCGFSMTIGCDSALNRICEAIDALTTTAQSHQRTFI--DGSQYTKASFLSSVGKETKIAARFSTVAGERGFADADRDVRGFGVRFYTDEGNFDLVGNNTPIFFVRDPNKF--FIHSQKRNPQTDLRD----WDFWSLSPE--SVHQVLILMSDRG-VPRTYRH--GYGSHTFSLINDKDERV-WCKWHMRTNQG---LAEEEAQKVRGANPDSHKDDLFHAIERGEYPSWKVCLQIMTDEQAKKMDFDIFDLTKVWSHKEFPLIEVGEMTLNRNPQNYFAEVEQLALSPGNLVPGIGASPDPMLQ-
Ircinia   DESVGTMGKRLANIGVENTEENRRAYREVLFTTDK---SVGQNLGGVILFHETVYQKTAEGVPFIKLIQDMGAIPGIKVDKGVVPLAGTN-GETTTQGLDGLADRCKEYYKEGCRFAKWRCVLKIGD--GMPSQLAVMENANVLARYASICQANGLVPIVEPEILTDGSHDLEACIEASQRVLSAQYKALLDHHVYLEGTLL----------------------------------------------------------------------------------------------------------------------------------------------------------------------------------------------------------------------------------------------------------------------------------------------------------------------------------------------PPSILNALEVKGRAPKLVLEVAQHLGENTVRTIAMDGTEGLFRGQEVVDTKTSIKVPVGPKTLGRIINVIGEPIDERGPVETESKSPIHQEAPEFAEMNVDQEILETGIKVVDLLAPYTKGGKIGLFGGAGVGKTVLIIELINNVALTHGGYSVFAGVGERTREGNDFYHEMITSGVISLKDDTSKVALVYGQMNEPPGARARVALTGLTVAEYFRDQEGQDVLLFIDNIFRFTQAGSEVSAL-LGRIPSAVGYQPTLATDMGTMQERITTTKKGSITSVQAIFVPADDLTDPAPATTFAHL----------------------------------------------------------------------------------------------------------------------------------IEEIVKFLSEGNL-SPNIDVVVAPPSTYLAHVRQKL-PNSIGVSAQNCYKCNKGAFTGEISPSMVKDVGAEWVILGHSERRNVFGESDELIGEKIGAAL-AEGLKVIACIGEQLSERESGQTNAVVQRQLAAMAP--NIND---WSRVVIAYEPVWAI-------------------------------------------------------------DSGKSTSTGHLIYKCGGIDKRTIEKFEKEAQEMGKGSFKYAWALDKLKAERERGITIDIALWKFETTKYYVTVIDAPGHRDFIKNMITGTSQADCAVLIVAAGVGEFEAGISKNGQTREHALLAYTLGVKQLIVGVNKMDSTKPPYSEARFNEIVKEVSSYIKKIGYNPKAVAFVPISGWHGDNMLEESE-NMKWFK---GWSIE--R---KEG----NASGKTLFNALDSILPPQRPSDKPLRLPLQDVYKIGGIGTVPVGRVETGILKPGMVVTISPAGITTEVKSVEMHHESLTEALPGDNVGFNVKNVSVKEIRRGMVAGDSKNDPPKEAKNFTAQ-VIILNHPGQISNGYAPVLDCHTAHIACKFAEIKEKVDRRSGKKLEDNPKFVKSGDAAIVNLVPSKPMCVEAFSEYPPLGRFAVR-------VRMAIFHGLRVYGIYEGYQGLVDGGDYIKELSWIDVSGKMYLGGTMLGTARCDAFRKREGRLKAAENMVKAGINNLVVIGGDGSLTGANLFKSEWNGLLQELVEKKRATKE-EVESYGYLNIVGMVGSIDNDMHGTDMTIGTDSALHRIIDAVDCIMSTADSHKRSFV--DITKYCKAALFSEIGKKTPIGVRFSTVGGESGSADTVRDPRGFAVKFYTEEGNWDLVGNNTPIFFIRDPLHFPNFIHTQKRNPATHLKDADMFWDFLSLRPE--STHQVSFLFSDRG-IPDGYRHMNGYGSHTFKLVNKDCEAV-YCKFHYKTDQGSKNCPVDKAATLAGTNPDYGIQDLYDAIASGNPPSWTMYIQVMTFEQAEKWEFNPFDLTKVWPHKDFPLIQVGKMVLDRNPVNYFAEVEQAAFAPSNMVPGIEPSPDKMLQG
Dysidea   DESVGTMGKRLANIGVENTEENRRAYREVLFTTDK---SVGTNLGGVILFHETVYQKTADGVPFIKLIQDMGAIPGIKVDKGVVPLAGTN-GETTTQGLDGLAERCKEYKKEGCLFAKWRSVLKIGD--GMPSELAVMENANVLARYASICQANGIVPIVEPEILTDGNHDLESCIEASQRVLSAVYKALLDHHVYLEGTLL---------------------------------------------------------------------------------------------------------------------------------------------------------------------------------------------------------------------------------------------------------------------------------------------------------------------------------------------ELPPILNALEVKGRSPKLVLEVAQHLGENTVRTIAMDGTEGLVRGQQVVDTMTSIKVPVGPKTLGRIINVIGEPIDERGPVETKSMSPIHQEAPEFADMNVDQEILETGIKVVDLLAPYTKGGKIGLFGGAGVGKTVLIMELINNVALAHGGYSVFAGVGERTREGNDLYHEMITSGVISLKDDTSKVALVYGQMNEPPGARARVALTGLTVAEYFRDQEGQDVLLFIDNIFRFTQAGSEVSAL-LGRIPSAVGYQPTLATDMGTMQERITTTKKGSITSVQAIFVPADDLTDPAPATTFAHLDAMTVLSRAISELGIYPAVDPLDSTSRIMDPNVVGEEHYNVARGVQKVLQDYKSLQDIIAILGMDELSEDDKLTVTRARKMQKFLSQPFQVAEVFTGSKGELVKLEDTIKGFKMILNGEMDNIPE--------------------------------------------------------------------------------------------------------------------------------------------------------------------------------------------------------------------------------DSGKSTTTGHLIYKCGGIDKRAIEKFEKEAQEMGKGSFKYAWVLDKLKAERERGITIDIALWKFETTKYYITVIDAPGHRDFIKNMITGTSQADCAVLIVAAGVGEFEAGISKNGQTREHALLAYTLGVKQLIVGINKMDSTEPPYSEARYNEIVKEVSTYIKKIGYNPKTVAFVPISGWHGDNMLEESD-KMKWFK---GWNVE--R---KEG----NASGKTLFNALDSILPPKRPTEKALRLPLQDVYKIGGIGTVPVGRVETGILKPGMVVTISPAAITTEVKSVEMHHEALTEALPGDNVGFNVKNVSVKEIRRGMVAGDSKNDPPLEAKNFTAQ-VIILNHPGQISNGYAPVLDCHTAHIACKFAEIKEKCDRRSGKKLEDMPKFVKSGDAAIVTLVPSKPMCVEAFSDYPPLGRFAVR--AVRASVRMAILYGLKVYGIYEGYQGLVTGGDLIKELTWMDVSGTMHRGGTIPGTARCSAFRERDGRLTAAENMIKAGINNLIVIGGDGSLTGASIFKDEWSGLVKELISKERVPKD-ALEKFSYLNIVGMVGSIDNDMHGTDMTIGADSALHRIIDAVDCIMNTADSHQRSFV--DITKYCKATIFSEIGKKTPLGVRFSTVGGESGSADTVRDPRGFAVKFYTEEGNWDLVGNNTPIFFIRDPLHFPNFIHTQKRNPVTHLKDADMFWDFISLRPE--TTHQVSFLFSDRG-IPDGYRFMNGYGSHTFKMVNKDGTPV-YCKFHYKTDQGIKNYPVAEAAVTAGANPDYAIQDLYDAIASGNFPSWTMSVQVMTFEQAEKWQFNPFDLTKVWPHKEFPLIPVGKMVLNRNPVNYFAEVEQAAFAPSNMVPGIE---------
Verongula DESVGTMGKRLTNIGLENTDDNRRAYRQVLFTTDK---VVAQNISAVILFHETVYQKTDDGVPFMQLLKERGIIPGIKLDKGVVTLSGTN-GESTTQGLDDLLKRVEQYVKDGCQFAKWRCVLKIGP--GMPSELAVMENANVLARYASICQTGGLVPIVEPEILVDGDHNLDQCIEASERVLSATYKALMDHHVYLEGTLL-MCDQVSDAILDACLREDPHSKVACETATKTGMIMVLGEITTDARIDYQHVIRNCIRRIGYNGADIGFDYRTCSVLTAIEGQTEDIAQAVHL---NKSDE---EVGAGDQGMMFGYATDETEELMPLSIMLAHNLNRKMAELRR--NGELPWARPDSKSQVTVEY-KEDNGRLI-LLRVHTIVISI------------------------------------------------------------------------------------------------------------------------------------------------------------------------------------IAMDGTEGLVRGQQCTDTGTPISIPVGPETLGRIMNVIGEAIDERGPIEAKTFAAIHAEAPEFVEMSVEQEILETGIKVVDLLAPYAKGGKIGLFGGAGVGKTVLIMELINNVAKAHGGYSVFAGVGERTREGNDLYHEMIESGVISLKDKTSKVSLVYGQMNEPPGARARVALTGLTVAEYFRDQEGQDVLLFIDNIFRFTQAGSEVSAL-LGRIPSAVGYQPTLATDMGTMQERITTTKKGSITSVQAIYVPADDLTDPAPATTFAHLDATTVLSRGISELGIYPAVDPLDSTSRILDPNIVGTEHYVVARDVQKILQDFKSLQDIIAILGMDDLSEEDQLTVARARKMMRFLSQPFQVAEVFTGYSGKLVHLEDTITGFKKILSGELDH----SFESIDTILANLKQASI-PQGTDVVVAPPAVFIDYVCRNV-PEGIQVAAQNCYKTASGAFTGEISPEMVMQTGAKWVILGHSERRDIFGETDELVAEKVDYAL-CVGLKVMVCVGEHLEDRERGKTNEVVSKQLKAVAD--RVTA---WGNLVIAYEPVWAIGTGRTATPEQAQEVHAYLRKWIAQNVNPDVAKLTSIIYGG----SVNAKNCRDLAAQPDV-----------------------------------------------------------------------------------------------------------------------------------------------------------------------------------------------------------------------------------------------------------------------------------------------------------------------------------------------------------------------------------------------------------------------------------------------------------------------------------------------------------------------------------------------------------------------------------------------------------------------------------------------------------------------------DGNWDLVGNNTPISSLGTLFCFPNFIHTQKRNPRTHLKDPDMFWDFISLRPE--STHQVSFLFSDRG-IPDGYRHMNGYGSHTFKLVNKDGHPV-YCKFVYKTDQGIKNVPVDRAAVLAGVDPDYGIKDLYNAIEGGNFPSWTMYIQVMTYEQAEKWEFNPFDLTKVWPQKDYPLIPVGKMVLDRNPKNYFQEVEQIAFCPAHMPPGIETSPDKMLQG
Halisarca DESVGTMGKRLANIGVENTEENRRLYRQLLFTADK---VVADNISAVILFDETVYQKADDGTSFIKLIQDRGIIPGIKVDKDVVQLLGTD-EESTTQGLDDLLKRGKEYYAQGCRFAKWRCVLKIGG--GRPTELAVMENANVLARYASTCQMAGLMPIVEPEILVDGNHDLEACINASEHVLSATYKALMDHHVYLEGTLL-ICDQVSDAVLDACLKQDPRSKVACETATKTGMVMVFGEISTQGKIDYQKVIRDCISRIGYNDSNLGFDHKTCNVLVAVEEQSSEIAEAVHL---NKKDE---DLGAGDQGLMFGYATDETEELMPLTVVLSHKLNKKMADLRR--SGELPWARPDSKTQVTVEY-RIKNGQTV-PLRVHTVVISIQHSPEVTLEQIR-KDLMEKVVKVVVPAEYLDEHTVYH-LQPSGSFIIGGPQGDAGLTGRKIIVDTYGGWGAHGGGCFSGKDCSKVDRSGAYAARWIAKSLVAAKLCKRALVQVAYAIGIAEPVSIHVDSYGTGARSDEELLSII--------------------------------------------------------------------------------------------------------------------------------------------------------------------------------------------------YGQMNEPPGARARVALTGLTVAEYFRDQEGQDVLLFIDNIFRFTQAGSEVSAL-LGRIPSAVGYQPTLATDMGTMQERITTTKKGSITSVQAIYVPADDLTDPAPATTFAHLDATTVLSRAISELGIYPAVDPLDSNSRILDPNIVGQDHYDTARSVQKVLQDYKSLQDIIAILGMDDLSEEDQLTVARARKIMRFLSQPFQVAEVFTGYEGKLVQLEDTIKGFKKILSGDLDHLPE-SYESINVIVANLTQGNL-SPQTEVVVAPPAPYLAHVRKNL-PETIGVSAQNCYKVKSGAFTGEISAEMVSDMGCKWAILGHSERRNVFGESDELIGEKLGHTM-SAGLSVILCIGELLSEREAGKTEEVVVRQLKAAIG--HVTD---WSRVVIAYEPVWAIGTGQTATPQQAQDVHCFLRKWLAESVNVSTAQETRIIYGG----SVNAKNCRELASKPDV-DSGKSTTTGHLIYKCGGIDKRAIEKFEKEASEMGKGSFKYAWVLDKLKAERERGITIDIALWKFETTKYYITVIDAPGHRDFIKNMITGTSQADCAVLIVAAGVGEFEAGISKNGQTREHALLAYTLGVKQLIVGVNKMDSTEPPYSEKRFEEIKKEVESYVKKVGYNPKAVAFVPISGWHGDNMLEPSD-KMGWFK---GWAIE--R---KDG----NASGKTLFEALDSILPPKRPTDKPLRLPLQDVYKIGGIGTVPVGRVETGILKPGVVVTFAPLNITTEVKSVEMHHESLTEALPGDNVGFNVKNISVKDIKRGNVAGDSKNDPPRAAENFKAQ-VIIMNHPGQIHAGYAPVLDCHTAHIACKFSELLEKIDRRSGKKLEDNPKFVKSGDAAIAVMIPSKPMCVETFVEYP---------------------------------------------------------------------------------------------------------------------------------------------------------------------------------------------------------------------------------------------------------------------------------------------------------------------------------------------------------------------------------------------------------------------------------------------------------------------
Chondrill DESVGTMGKRLANIGLENTEENRRAYRELLFTTDK---VVAQNISAVILFHETVYQKAKDGTSFMKLIQDRGIIPGIKLDKGVVKLAGTN-EETTTQGLDDLAKRIEEYYKEDCRFAKWRCVLKIGQ--GMPSELAVKENANVLARYASICQAGGLVPIVEPEVLVDGDHTLEQCIDVCERVLSATYKALMDHHIYLEGSLL------------------------------------------------------------------------------------------------------------------------------------------------------------------------------------------------------------------------------------------------------------------------------------------------------------------------------------------------------------------------------IAMDGTEGLVRGQECLDLDSPIKIPVGPKTLGRIINVIGEPIDERGPIGADTLSSIHAEAPEFVEMNVNQEILVTGIKVVDLLTPYAKGGKIGLFGGAGVGKTVLIMELINNVAKAHGGYSVFAGVGERTREGNDLYHEMITSRVIDLEGDASKVALVYGQMNEPPGARARVALTGLTVAEYFRDQEGQDVLLFIDNIFRFTQAGSEVSAL-LGRIPSAVGYQPTLATDMGTMQERITTTKKGSITSVQAIYVPADDLTDPAPATTFAHLDATTVLSRAISELGIYPAVDPLDSNSRILDPNIVGQDHYDTARNVQKVLQDYKSLQDIIAILGMDDLSEEDQLTVARARKIMRFLSQPFQVAEVFTGYEGKLVQLEDTIRGFKRILSGDLDHLPE-SFESISGIIANLTQGNL-SPSTEVVVAPPALFLAHVRQKL-PKNIGVSAQNCYKVKSGAFTGEISAEMIQDVECDWVILGHSERRNVFGESDELVGEKVSHAL-LAGLNVIVCIGELLSEREGGMTEEVVTRQLKAVIG--HITD---WSKIVIAYEPVWAI-------------------------------------------------------------DSGKSTTTGHLIYKCGGIDKRAIEKFEKEAADMGKGSFKYAWVLDKLKAERERGITIDIALWKFETEKYYVTVIDAPGHRDFIKNMITGTSQADCAVLIVAAGTGEFEAGISENGQTREHALLAYTLGVKQLIVGVNKMDSTSPPYSEARFGEIQKEVSGYIKKVGYNPKAVAFVPISGWCGDNMLEPSD-KMAWFK---GWAIE--R---KEG----NASGKTLFQALDSILPPKRPTDKPLRLPLQDVYKISGIGTVPVGRVETGIIKPGMVVTFAPPNITTEVKSVEMHHESLPEALPGDNVGFNVKNISVKDIKRGNVAGDSKNDPPKAADNFKAQ-VIIMNHPGEIHAGYSPVLDCHTAHIACKFSELLEKIDRRTGKTTEENPKCVKSKDAAIVTLVPWKPMCVETFSEYPPLGRFAVR---------------------------------------------------------------------------------------------------------------------------------------------------------------------------------DISKYCKAKLFDTIGKKTPVAVRFSTVGGESGSADTVRDPRGFALKFYTEEGNWDLVGNNTPIFFIRDPLLFPSFIHTQKRNPATHLKDPDMFWDFISLRPE--TTHQVSFLFSDRG-IPDGYRHMNGYGSHTFKLVNKDGEAV-YCKFHYKTDQGIKNVPVDKAAVLAGTCPDYSIQDLYEAIAQGNYPSYSLSIQVMTFEQAEKWEFNPFDLTKVWPQKDFPRIPVGKIVFNRNPANYFAEVEQLAFCPAHMVNGIEASPDKMLQG
Suberites DESTGTLGKRFAQINVENTEENGRLYRQLLFTTDK---AVARNISGIILYDETFFQKADDGTPFPKVIADAGIIPGIKVDKGVKQLLGTD-EETTTQGLDGMGDRCKKYYEGGARFAKWRCVLKIGN--GRPSQLAILENANVLARYASICQLNGLCPIVEPEILTDGDHDLETCMAASEKVLAAVYKALSDHNVYLEGTLL-ICDQVSDAILDACLSQDPHSKVACETAIKTGTVVLLGEISSNSVLEYQKIVRETIKEIGYDDSSKGFDYKTCKVTTIIDKQSLEIAESVHV---GKAEE---DIGAGDQGLMYGYATDETEEYMPLTVVLAHKLNQKMADYRR--DGTLPWLRPDGKTQVTVQY-EMKDGACI-PIRVHTIVISAQHSESVTV--------------------------------------------------------------------------------------------------------------------------------------------LPPILNSLEVENREPRLVLEVAQHLGENTVRTIAMDGTEGLIRGQVCKDTGSPIKIPVGPMTLGRIMNVIGEPIDERGPIKAEMQAAIHAEAPEFVEMSTQQEILVTGIKVVDLLAPYAKGGKIGLFGGAGVGKTVVIMELINNVAHAHGGCSVFAGVGERTREGNDLYHEMIQGGVISLKDDTSKVALVYGQMNEPPGARARVALSGLTVAEYFRDKEGQDVLLFIDNIFRFTQAGSEVSAL-LGRIPSAVGYQPTLATDMGSMQERITTTLKGSITSVQAVFVPADDLTDPAPATTFAHLDATTVLSRAISELGIYPAVDPLDSSSRIMDPNIVGEEHYNVARGTQKILQDYRSLQDIIAILGMDELSEDDKLTVTRARKIQKFLSQPFQVAEVFTGKEGKLVTLEDTISGFKKIIDGELDHIPE-STSSINNIIEFLKQGPL-SGDSEVVVSPPSCYLQYLRQNL-PGTIGVSAQNCYKVEKGAFTGEVSPMMLKDIGVDWVILGHSERRNVFGESNELVGEKVGYAL-SQGMKVIACIGELLTDRDSGRTEEVVAAQLKEITD--HVTD---WPNVVIAYEPVWAI-------------------------------------------------------------DSGKSTTTGHLIYKCGGIDKRAIEKFEKEAAEMGKGSFKYAWVLDKLKAERERGITIDIALWKFETGKYYVTVIDAPGHRDFIKNMITGTSQADCAVLIVAAGTGEFEAGISKNGQTREHALLAYTLGVKQLIVGVNKMDSTEPPYSQTRFEEITKEVSQYAKKVGYNPKAVAFVPISGWVGDNMLEKSE-NMKWFK---GWNVE--R---KDG----NASGTTLYEALDAILEPKRPTDKPLRLPLQDVYKIGGIGTVPVGRVETGIIKPGTLVTFSPANITTEVKSVEMHHESLTEALPGDNFGFNVKNVSVKEIKRGMVAGDSKNDPPREAKTFTAQ-VIILNHPGQIHAGYAPVLDCHTAHIACKFTELKEKIDRRSGKTLEDNPKFVKSGDAAIAVLTPSKPMCVESFAEYPPLGRFAVR-----------------------------------------------------------------------------------------------------------------------------------------------------------------------------------------------------AVRFSTVGGESGSADTARDPRGFAVKMYTEEGNWDCVGNNTPIFFIRDPLHFPNFIHTQKRNPRTHLKDANMFWDFLTLRQE--SAHQVSFLFSDRG-TPDGYRHMNGYGSHTFKMVNKDCEPI-YCKFHYKTDQGIKNLLPADAERLAGKNPDYAIQDLYNAIETGNFPSWTWSIQVMTFEQAEKCSFNPFDLTKVWPHKDYPLIPVGKMVLDRNPKNYFA--------------------------
Halichond DESTGTMGKRLAQIGVENTEENRRLYRQLLFTTDK---TVAKNISGIILFDETFRQKADDGTPFVKLIQNAGIIPGIKVDKGVVQLLGTD-EETTTQGLDGMAERCQEYYKGGCRFAKWRCVLKIGN--GRPSQLSIIENANVLARYASICQLNGLCPIVEPEILTDGDHDLEACMAASERVLAAVYKALNDHNVYLEGTLL------------------------------------------------------------------------------------------------------------------------------------------------------------------------------------------------------------------------------------------------------------------------------------------------------------------------------------------------------------------------------IAMDGTEGLIRGQVCVDTGSPIKIPVGPETLGRIMNVIGEAIDERGPIKTQTQAPIHAEAPEFIEMSTQQEILVTGIKVVDLLAPYAKGGKIGLFGGAGVGKTVVIMELINNVAHAHGGCSVFAGVGERTREGNDLYHEMIQGGVISLKDDSSKVALVYGQMNEPPGARARVALTGLTVAEYFRDKEGQDVLLFIDNIFRFTQAGSEVSAL-LGRIPSAVGYQPTLATDMGSMQERITTTLKGSITSVQAVFVPADDLTDPAPATTFAHLDATTVLSRAISELGIYPAVDPLDPSSRIMDANIVGEEHYNVARGTQKILQDYRSLQDIIAILGMDELSEDDKLTVSRARKIQKFLSQPFQVAEV---------------------------------ITSINTIIEFLLGGKV-PASTEVVVSPPTCYLHYVRQNL-PASIAVASQNCYKAEKGAFTGEISPVMLKDLKIDWVILGHSERRNVFGESDELVGEKVGFAL-SKGMKVIACIGEHLSDREAGKMEEVVASQLKLIID--NVSS---WNDVVIAYEPVW---------------------------------------------------------------DSGKSTTTGHLIYKCGGIDKRAIEKFEKEAAEMGKGSFKYAWVLDKLKAERERGITIDIALWKFETAKYYVTVIDAPGHRDFIKNMITGTSQADCAVLIVAAGTGEFEAGISKNGQTREHALLAYTLGVKQLIVGVNKMDSTEPPYSGARYEEIVKEVSAYAKKVGYNPKSVAFVPISGWHGDNMLEPSD-KMGWFK---GWTIE--R---KEG----NASGKTLFEALDAILPPKRPTDKPLRLPLQDVYKIGGIGTVPVGRVETGIIKPGTVVTFSPANITTEVKSVEMHHEALAEALPGDNVGFNVKNVSVKEIKRGMVAGDSKNDPPKEAKNFTAQ-VIILNHPGQIHAGYAPVLDCHTAHIACKFTELKEKVDRRSGKKLEDNPKHVKSGDAAIAVLTPSKPMCVEAFSEYPPLGRFAVR---------------------------------------------------------------------------------------------------------------------------------------------------------------------------------DITKYCKAKVFSTVGKKTPIVARFSTVGGENGSADTVFDPRGFAVKFYTEEGNWDMVGNNIPIFFIRDPIHFPNFIHTQKRNPVTHLKDKNMFWDFITLRQE--TAHQVSFLFSDRG-IPDGYRHMNGYGSHTFKLVNSEGNPV-YCKFHFKTDQGIKNIMPDKAAVLAGTNPDYGIQDLYDAIANKNPPSWSMFIQVMTFEQAEKCSFNPFDLTKVWSHKDYPLIPVGKMVLDRNAENYF---------------------------
Tethya    DESTGTMGKRFANIDVENTEENRRLYRQLLFTTDK---EVAKYISGVILFHETFHQKGDDGRPFVKIIKDLGIIPGIKVDKGVVQLLGTD-EETTTQGLDGLAERCKEYYDGGARFAKWRCVLKIGN--GRPSELAVMENANVLARYASICQMNGLCPIVEPEILTDGDHDLEACMEASERVLAAVYKALSDHHVYLEGTLL-ICDQVSDAIVDACLEQDPHSKVACECATKTGMIVLLGEISTKAIIDYQMIARNTVKDIGYDDLKKGFDAKTCNVLIAIEEQSPEIADSVHI---GKHDE---EIGAGDQGLMYGYATDETEELMPLTIMLAHKMNKKMAELRR--NGVLPWLRPDSKSQVTVEY-KVDHGACI-PLRVHTIVISVQHSEDITLEAMR-KSLLEDVVKQVIPAKYLGKDTIYH-LQPSGSFVVGGPQGDAGLTGRKIIVDTYGGWGAHGGGAFSGKDPSKVDRSAAYAARWIAKSLVAAGLVRRVLIQISYAIGIAEPLSIYIDTYGTGKKTNKELMKIVKK--LPPILNALEVENREPRLVLEVAQHLGENTVRTIAMDGTEGLVRGQGCMDVGSPIKIPVGPKTLGRIINVIGEPIDERGPMGTNMEASIHADAPEFVEMNVKQEILVTGIKVVDLLAPYAKGGKIGLFGGAGVGKTVVIMELINNVAKAHGGCSVFAGVGERTREGNDLYHEMIQSGVISLKDDTSKVALVYGQMNEPPGARARVALTGLTVAEYFRDQEGQDVLLFIDNIFRFTQAGSEVSAL-LGRIPSAVGYQPTLATDMGTMQERITTTQKGSITSVQAVFVPADDLTDPAPATTFAHLDATTVLSRAISELGIYPAVDPLDSTSRIMDPNIVGEEHYNVARGVQKILQDYKSLQDIIAILGMDELSEEDKLTVARARKIQRFLSQPFQVAEV--------------------------------TTATIEVIMKNLTQANL-SENSEVVVAPPSCYLKYVRDNL-PAMIGVSAQNCYKAEKGAFTGELSPHMLRDIGLEWVILGHSERRNIFGETNELVGEKVGYAL-SAGMKVIACIGEILSERESGMTEQVVETQLKAISD--NVKD---WTNVVIAYEPVWAIGTGLNATPAQAQDVHVFLRK-ILSNISSTVGTQTRIIYGG----SVNAGNCKDLGSMPDV-DSGKSTTTGRLIYKCGGIDKRAIEKFEKEASEMGKGSFKYAWVLDKLKAERERGITIDIALWKFETVKYYVTVIDAPGHRDFIKNMITGTSQADCAVLIVAAGTGEFEAGISKNGQTREHALLAYTLGVKQLIVGINKMDSTEPPYSDTRFNEIVKEVGSYIKKIGYNPKAVAFVPISGWHGDNMLEESS-KMSWFK---GWTVE--R---KEG----NASGKTLFEALDSILPPKRPTDKPLRLPLQDVYKIGGIGTVPVGRVETGILKPGMVVTFAPVGITTEVKSVEMHHEALTEALPGDNVGFNIKNVSVKDIRRGMVAGDSKKDPPMEAKNFTAQ-VIVLNHPGQIHAGYAPVLDCHTAHIACKFTGLKEKIDRRSGKKLEDNPKSVKSGDAAIIVLTPSKPMCVEAFSEYPPLGRFAVR--ALRAIVKVTIANDIKAFAIYEGYQGLVEGGDKIREITWTTVSGIIHKGGTVVGTARCKAFLQRDGRLKAAENLIKRGINNLAVIGGDGSLTGANIFKEEWAGLVKELLEKKRISKK-EAEQCKYLNIVGLVGSIDNDMCGTDMTIGTDSALHRIIEAIDCLTSTAASHQRSF----ISKYCKAEVFSEVGKKTPIGVRFSTVGGESGSSDTVRDPRGFAVKFYTQEGNWDLVGNNTPIFFIRDPLHFPNFIHTQKRNPVTHLKDNDMFWDFLTLRQE--SAHQVSFLFSDRG-IPNGYRHMNGYGSHTFKLVNKNGEPV-YCKFHYKTDQGIKNILPQDAERIAGGDPDYAIRDLYEAIATSNFPSWTLYIQMMTFEQAEKTSFNPFDVTKIWPHKDYPLIEVGKMVLDRNPTNYFCEIEQIAFSPSNMVPGVEPSPDKMLQ-
Clathria  DESTGTIGKRLATIGVDNTTENGRLYRQLLFTCDK---SMANYISGVILFHDTFFQKADDGTPFVKLIQDKGIIPGIKVDKGVVKLLGTD-DETTTQGLDGLAERCKEYYEGGCRFAKWRCVLKIGN--GRPSQLAILENANVLARYASVCQMNGLCPIVEPEILTDGDHDLEACMATSEKVLAAVYKALSDHNVYLEGTIL-ICDQVRDAVLDACLAQDPYSKVACETATKTGMVMILGEITSTSIVDYQRVIRNTIQSIGYDDSRIGFDYRTCNVLTAIEKQSAEIADSVHE---GKHDD---EIGAGDQGLMYGYATDETEELMPLTIMLAHKLNKKMADSRR--DGSLPWLRPDSKTQVTVEY-KLSNGACI-PLRVHTVVISVQHCDSIELPEMR-KRLLEDIIKPTIPKKYLGDNTIYH-LQPSGSFVVGGPQSDAGLTGRKIIVDTYGGWGAHGGGAFSGKDPSKVDRSAAYAGRWVAKSLVAAGLAKRVLIQISYSIGIAEPLAIYIDTYGTSSKSNKELLEIVKK-LLPPILNSLEVENRSPRLVLEVAQHLGENTVRTIAMDGTEGLIRGQVCADTGSPIKIPVGPKTLGRIINVIGEPIDERGPIGEEMQAAIHADAPEFVDMNVKQEILVTGIKVVDLLAPYAKGGKIGLFGGAGVGKTVVIMELINNVAKAHGGCSVFAGVGERTREGNDLYHEMIQGGVISLKDDSSKVALVYGQMNEPPGARARVALTGLTVAEYFRDQEGQDVLLFIDNIFRFTQAGSEVSAL-LGRIPLLWATSQTLATDMGTMQERITTTQKGSITSVQAVFVPADDLTDPAPATTFAHLDATTVLSRAISELGIYPAVDPLDSTSRIMDPNIVGAEHYNVARGVQKILQDYRSLQDIIAILGMDELSEDDKLTVARARKIQRFLSQPFQVAEVFTGKEGKLVSLENTISGFQKIINGELDDIPE-SKASIDVILETLKEGTI-SADTDVVVSPPSCYLSYVKDRL-PSMVDIAAQNCYKVAKGAFTGEISPDMLKDLGIEWVIIGHSERRNVFGETNELIGEKVAYAI-QCGLKVIACIGEKINEREAGQTEEVVKTQLKAISD--RIQD---WTNVVVAYEPVWAIGTGLSATPDEAQSVHAYLRKSVLQSISDVTASQTRIIYGG----SVNSSNCQDLASMPDI-DSGKSTTTGHLIYKCGGIDKRAIEKFEKEAAEMGKGSFKYAWVLDKLKAERERGITIDIALWKFETTKYYITVIDAPGHRDFIKNMITGTSQADCAVLIVAAGTGEFEAGISKNGQTREHALLAYTLGVKQLIVGVNKMDSTEPPYSEARFNEIQKEVSTYAKKVGYNPKAVAFVPISGWHGDNMLEPSD-NMKWHK---GWAIE--R---KEG----NANGKTLFEALDAILPPKRPTDKPLRLPLQDVYKIGGIGTVPVGRVETGILKPGMVVTFAPANITTEVKSVEMHHESLPEALPGDNVGFNVKNVSVKEIRRGMVAGDSKNDPPKAAKNFKAQ-VIILNHPGQIHAGYAPVLDCHTAHIACKFSELLEKIDRRSGKKLEDNPKSVKSGDASIAVLTPSKPMCVEAFSEYPPLGRFAVR---------------------------------------------------------------------------------------------------------------------------------------------------------------------------------DISKYCKADVFSQIGKKTPCAVRFSTVGGESGSADTARDPRGFAVKMYTEEGNWDCVGNNTPIFFIRDPLHFPNFIHTQKRNPKTHLKDPTMFWDFLTLRQE--TAHQVSFLFSDRG-TPDGYRYMNGYGSHTFKMVNKDGEAV-YCKFHYKTDQGIKNLLPEEAEKLAGKNPEYAIQDLYNEIEKGNFPSWTWSIQVMTFEQAEKCSFNPFDLTKVWPHADYPLIPVGKMVLDRNPKNYF---------------------------
Geodia    DESTGTIGKRLATIGMENTTENGRIYRQLLFTSDK---SVGKYISGVIFFHDTFFQKSDEGIPFVKLVQEKGIIPGIKVDKGVVKLLGTD-EETTTQGLDGMAERCKEYYDGGARFAKWRCVLKIGN--GRPSQLSILENANVLARYASICQMNGLCPIVEPEILTDGDHDLEACMAATEKTLAAVYKALNDHNVYLEGTLL-ICDQVSDAILDAHLKDDPHSKVACECATKTGMLMVFGKISSSVVVDYQEVVRDVIKKIGYDDSKKGFDYKTRNVLMAIEKQSPEIAEGVHL---HKTDE---EIGAGDQGMMVGYATDETEEMMPLTLTLAHKMNELLAKHRR--DGTLPWVRPDSKTQVTMEY-SLDNGACI-PQRLHTVVVSVQHSEDISLEDMR-QQIRENIIEAVVPARFIDDKTIYH-IQPSGSFIVGGPQGDAGLTGRKIIVDTYGGWGGHGGGAFSGKDCSKVDRSGAYAARWIAKSLVAAGLAKRVLIQLSYAIAVAHPLSLHIDTYGT----------------LPPILNALEVEGRSPRLVLEVSQHLGENTVRCIAMDGTEGLVRGNVCTDTGSSISTPVGPSTLGRIMNVIGESVDERGPIESDTHASIHQEAPEFVDMSIDQEILVTGIKVVDLLAPYAKGGKIGLFGGAGVGKTVLIQELINNVSKAHGGYSVFAGVGERTREGNDLYHEMIETGVISLKDDTSKVALVYGQMNEPPGARARVALTGLTVAEYFRDKEGKDVLLFIDNIFRFTQAGSEVSAL-LGRIPSAVGYQPTLATDMGTMQERITTTKKGSITSVQAVFVPADDLTDPAPATTFAHLDATTVLSRAISELGIYPAVDPLDSTSRIMDPNVVGEEHYNVARGVQKILQDYRSLQDIIAILGMDELSEDDKLTVARARKIMRFL-----------------------------------------SKASIDGIVEFLLKGPL-SADSEVVVAPPALYLGYVRDKL-PATVGVAAQNCYKVEKGAFTGEISPQMIVDVGVHWVILGHSERRNIFGESSELVGEKVGFAL-SSGLQVIACIGEQLEEREAGNTNSVVAAQLKAIAD--HVTD---WNKVVVAYEPVWAI-------------------------------------------------------------DSGKSTTTGHLIYKCGGIDKRAIEKFEKEAQEIGKGSFKYAWVLDKLKAERERGITIDIALWKFETTKYYITVIDAPGHRDFIKNMITGTSQADCAVLIVASGTGEFEAGISKNGQTREHALLAYTLGVKQLIVGVNKMDSTEPPYSKARFEEITKEVSGYIKKVGYNPKSVAFVPISGWHGDNMLETST-NMDWFK---GWSIE--R---KEG----NASGKTLFEALDSILPPTRPTDKPLRLPLQDVYKIGGIGTVPVGRVETGILKPGMVVTFSPASISTEVKSVEMHHEALSEALPGDNVGFNVKNISVKDIKRGMVAGDSKNDPPKQANHFTAQ-VIVLNHPGQIHAGYAPVLDCHTAHIACKFEELKEKIDRRSGKKLEDNPKFVKSGDAAIVQMKPSKPMCVESFAEYPPLGRFAVR----RAVVRMALFSEMKVYAIYEGYQGLVEGGDKIKELSWSSVSGILHLGGTVIGTARCKEFRDRSGRLSAAENLLQCGINS-AIIGGNGSLTGANLFKSEWPSLIKELVETNRVTE--KMSMHGHLNIVGLVGSIDNDMCGTDMTIGTDSALHRIIEAIDCLTSTAASHQRSFV--DITKYCKASVFSSVGKRTRVAVRFSTVGGESGSADTARDPRGFAVKFYTDEGLWDLTGNNTPIFFIRDPLFFPSFIHTQKRNPVTHLKDANMFWDFISLRPE--TSHQVSFLFGDRG-IPDGYRHMNGYGSHTFKLVNKKHEAV-YCKFHLKTDQGIKNLLAGDAESLAGRDPDYSIRDLFEAIATGKPPSWTMYIQVMTYEQAAAHKHNPFDVTKVWSHKDYPLIPVEKMVLNENPKNYFCRRGAAAFSPANMPPGIEASPDKMFQG
Cinachyre DESTGTIGKRLATIDVENVEENRRLYRQLLFTCDA--AEMGKHISGIILFHETFFQKGGDGTPFVKLIRDRGIIPGIKVDKGVVKLLGTD-DETTTQGLDGLAERCKEYYEGGARFAKWRCVLKIGN--GRPSELAVRENANVLARYASICQMNGLCPIVEPEILTDGDHDLSACIEASERTLAAVYKALSDHHVYLEGTLL-------DAILDACLEQDPHSKVACECATKTGMIIIFGEISSTAIVDYQKVVRETIKEIGYDDSKKGFDYKTCNVLTAVEKQSVEIAHGVHV---GRDEE---NVGAGDQGLMYGYATDETEEMMPLTIMLAHKMNQLLAQYRR--DGTLPWVRPDSKTQVTVEY-RLDDGACI-PQRVHTVVMSVQHAEDMPLEEMQ-KQLKEKVVKEVIPAKYLDDHTIYH-IQPSGSFTVGGPQGDAGLTGRKIIVDTYGGWGAHGGGAFSGKDCSKVDRSAAYAARWIAKSLVAAGLARRVLIQISYAIGVAKPLSLYIDTYGTGKKSNSELIT-----GLPPILNALEAENRSPRLVLEVSQHLGENTVRCIAMDGTEGLVRGNVCTDSGSSIRIPVGPSTLGRIMNVIGESVDERGPIESDTYASIHQEAPEFVEMSVEQEILVTGIKVVDLLAPYAKGGKIGLFGGAGVGKTVLIQELINNVAKAHGGYSVFAGVGERTREGNDLYHEMIETGVISLKDDKSKVALVYGQMNEPPGARARVALTGLTVAEYFRDKEGKDVLLFIDNIFRFTQAGSEVSAL-LGRIPSAVGYQPTLATDMGTMQERITTTKKGSITSVQAVFVPADDLTDPAPATTFAHLDATTVLSRAISELGIYPAVDPLDSTSRIMHPNIVGQEHYHVARGVQKILQDYRSLQDIIAILGMDELSEDDKLTVARARKIMRFLSQPFQVAEVFTGKEGKLVELQDTISGFKKIIDGEMDDIPE-SKSSIDGIVEFLIRGPL-SPDSDVVVAPPSIYLTHVREKL-PPTIGVAAQNCYKEEKGAFTGEISPQMVLDVGAEWVILGHSERRNVFKESNELVGEKVGYAL-SSGLQVIACLGEHLEEREAGNTNSVVSTQLQAISA--HVQD---LSKVVLAYEPVWAIGTGRVATPQQAQEVHCYLRKWLTDNISTTVGAQTRIIYGG----SVKGSNCCELAAQLDV-HSGKSTTTGHLIYKCGGIDKRAIEKFEKEAQEMGKGSFKYAWVLDKLKAERERGITIDIALWKFETTKYYVTVIDAPGHRDFIKNMITGTSQADCAVLIVASSTGEFEAGISKNGQTREHALLAYTLGVKQLIVGVNKMDNTEPPYSEARYNEIVKEVSSYIKKIGYNPKTVAFVPISGWHGDNMLEESK-NMSWFK---GWKVE--R---KEG----SASGKTLFEALDSILPPSRPTDKPLRLPLQDVYKIGGIGTVPVGRVETGILKPGMVVTFAPNQITTEVKSVEMHHESLAEALPGDNVGFNIKNVSVKDIRRGNVAGDSKNDPPKGAKNFTAQ-VIILNHPGQIHAGYAPVLDCHTAHIACKFAELLERCDRRSGKKLEDNPKSVKSGDAAIVQLIPSKPMCVESFSDYPPLGRFAVR---------------------------------------------------------------------------------------------------------------------------------------------------------------------------------DITQYCKADVFSEIGKKTRVCVRFSTVGGESGSADTVRDPRGFAVKFYTNDGLWDLTGNNTPIFFIRDPLFFPSFIHTQKRNPKTHLKDPDMFWDFITLRAE--TTHQVSFLFSDRG-IPDGYRHMNGYGSSTFKMVNKDGKSV-YCKFHYKTDQGIKCIYQEQADVTAGKDPDYAIRDLYEAIAQGNYPSWTFYIQVMTYEQAKNFPFNPFDLTKIWPHADFPLIPVGKIVLNESPANYFMDVEQAAFSPANMPPGIEASPDRMLQG
Ephydatia DESTGTIGKRFSKTGVENTEENRRRYRQLLFTSDN---EIAKYISGVILYDETFYQKADDGTPFVKLLQGKGIMVGIKVDTGTVALLGTD-DETTTQGLDSLLDRCKKYYQNGARFAKWRCVLKIGK--GLPSALAIAENANVLARYASTCQLAGLVPIVEPEILTDGAHGLETCKAVTEKVLAAVYKALNDHNVYLEGTLL-LCDQVSDAILDACLEQDPNSKVACETATKTGMVIIFGEITSNSVCDYQNIVRKTVQEIGYDDSNKGFDYRTCNVLTAIEKQSPDIAQGVHE---GRRDE---DIGAGDQGLMYGYATDETEELMPLTIILAHKLNKKMADGRR--DGTLPWIRPDSKSQVTVEY-RMEGGACI-PLRVHTMVISVQHSEDVAVEEMR-KQLREKVIKEVVPAKYLDDKTVYH-LQPSGKFVIGGPQGDAGLTGRKIIVDTYGGWGGHGGGAFSGKDCTKVDRSAAYAARWIAKSIVAAKIARRILIQVSHAIGVAQPLSIYVDTYGTSDKSNSEIISIIRK-NLPPILNALEVKGREPRLVLEVAQHLGENTVRTIAMDGTEGPVRGKECVDTGSPIMIPVGAKTLGRIMNVIGEPIDERGPILSEKKAAIHAEAPEFVEMSVEQEILVTGIKVVDLLAPYAKGGKIGLFGGAGVGKTVLIMELINNVAKAHGGYSVFAGVGERTREGNDLYHEMIVSKVISLKDDTSKVALVYGQMNEPPGARARVALTGLTVAEYFRDQEGQDVLLFIDNIFRFTQAGSEVSAL-LGRIPSAVGYQPTLATDMGTMQERTTTTKKGSITSVQAIYVPADDLTDPAPATTFAHLDATTVLSRAISELGIYPAVDPLDSTSRIMDPNIVGHEHYNVARGVQKTLQNYRSLQDIIAILGMDELSEDDKLTVARARKIEKFLSQPFQVAEVFTGKEGKLVSLQETIDGFKTILAGDLDNLPE-SFSSVKGISEFLAAGPL-SQDVEVVVAPPFPYLQHVRQIL-PKSIGVAAQNCYKAANGAYTGEVSPQMILDIGGEWVILGHSERRNIFGENDNLVAEKVQFAL-SSHVKVIVCVGELLPEREAGKTEEVVSRQIAAVAA--LVSD---WSNVVIAYDPVWAIGTGKTATPEQAQEVHSFLRKWLNEKVSPDVAEKTRIIYGG----SVTAGNCKSLALKPDV-DSGKSTTTGHLIYKCGGIDKRTIEKYEKEAQDMGKGSFKYAWVMDKLKAERERGITIDIALWKFETTKFYVTVIDAPGHRDFIKNMITGTSQADCALLIVAASTGEFEAGISKNGQTREHALLAYTLGVKQLIVGVNKIDNTEPPYSEARFTEITKEVSDYIKKIGYNPKSVPFLPISGWNGDNMLERST-NLPWYK---GFQVE--R---KEG----NASGYTLFDALDCIVPPARPTDKPLRLPLQDVYKIGGIGTVPVGRVETGILKPGMIVTIAPAGITTEVKSVEMHHEALTEALPGDNVGFNVKNLAVKDLKRGFVAGDSKNDPPKEAKSFNAQ-VIIINHPGEIHAGYSPVLDCHTAHIAYKFAELIEKCDRRSGKKLEDAPKSVKTGDAAIVTLIPSKPMCVESFSDFPPLGRFAVR--TLRAVVRMALAHNMRAFVVREGYVGLVHGGDQIEECQWSTVSNIIHKGGTIIGTARCKEFMERPGRLQAAENLIKAGINSLVIIGGDGSLTGANIFKEEWKSYIEELVSTKRVTEG-EVAKCPYINIVGLVGSIDNDMCGTDMTIGADSALHRIIEAIDCIVSTASSHQRSFV--DITQYSKAKVFSQIGKRTPLAVRFSLVGGERGSADTVRDPRGFAVEFYTEGGIWDLVGNNTPIFFIRDPIFFPSFIHSQKRNPVTNLKDPDMFWDFISLRPE--STHQVSFLFSDRG-IPDGFRHMHGHGSNTFKLVNSNGKPV-YCKFHYKTDQGIKNLPVDQAIKLAGENPDYATEDLYESIANGKFPSWTMYIQVMTFEQAEKLDFNPFDVTKIWPHAEFPLIPVGKLVLDRNPRNFFAEVEQLAFCVSHMPSGIEASPDKMLQG
Haliclona DESTGTIAKRFAPIAVENSEENRRLYRQLLFSTDK---EYAKYISGVILYDETFWQKDDAGVRFVDTLKGLGVVPGIKVDKGVVPLLGTD-DETTTQGLDDLGKRCKNYYDNGARFAKWRCVLKIGD--GLPSQLSILENSNVLARYASTCQLNGLVPIVEPEILTDGSHDLEASVAASQRTLATVYKALHDHNVYLEGTLL-ICDQVSDAVLDACLKQDPYSKVACETATKTGMIILLGEISSTAIIDYQTIVRDTIKQIGYDDSRKGFDYKTCNVLTAIEKQSPDIAQGVHL---GKKDE---DIGAGDQGLMYGYATDETPEFMPLTVTLAHELNRKLAEYRR--DGTFPWARPDSKTQVTVEY-KLVNGACI-PQRVHTIVVSVQHSEDISLEEMK-RKLKDVLIKNVIPEKYIDDKQFII-LQPSGLFVIGGPQGDAGLTGRKIIVDTYGGWGAHGGGAFSGKDPSKVDRSAAYAARWIAKSLVAAGLAKRVLLQISYAIGIAEPLSIYIDTYGTATKSNNELLDIINK-GLPPILNALEVKDRNPRLVLEVAQHLGENVVRTVAMDGTEGLVRGEVCLDMGTPIRIPVGPKTLGRIINVIGEPIDERGPIGSEHFANIHAEAPDFEDMSTDQEILVTGIKVVDLLAPYAKGGKIGLFGGAGVGKTVLIMELINNVAKAHGGYSVFAGVGERTREGNDLYHEMITSGVISLKDDSSKVALVYGQMNEPPGARARVALTGLTVAEYFRDQEGQDVLLFIDNIFRFTQAGSEVSAL-LGRIPSAVGYQPTLATDMGTMQERITTTKKGSITSVQAIYVPADDLTDPAPATTFAHLDATTVLSRAISELGIYPAVDPLDSTSRIMDPNIVGQEHYSVARGVQKILQDYKSLQDIIAILGMDELSEDDKLTVARARKIMRFLSQPFQVAEVFTGTEGKLVPLADTISGFKKILAGEMDHLPE-STSSIDSLITTLNDGKK-SEDVEVVVAPPSVYLQYVRSKV-TPSIAVSGQNCYMKDKGAFTGEISPQMLLDIGCQWVIQGHSERRNVFGESSEFVAEKVGYSL-SAGLKVIACIGEKLEERESGKTNDVVAAQLSAIAA--KVSD---WSTVVVAYEPVWAIGTGRTATPEQAQQVHLFLRGWLAENISQKVADETRIIYGG----SVNGGNCKNLATMPDV-DSGKSTTTGHLIYKCSGIDKRAIEKFEKEAQEMGKGSFKYAWVLDKLKAERERGITIDIALWKFETLKYYVTVIDAPGHRDFIKNMITGTSQADCAVLIVAAGTGEFEAGISKNGQTREHVLLAYTLGVKQLIVAINKMDSTEPKYCEKRFNEIQKEVSAYVKKVGFNPKAVAFLPISGWHGDNMLEQSD-NMPWWSKR-GWALE--R---KEG----NASGKTLFEALDSILPPKRPTDKPLRLPLQDVYKIGGIGTVPVGRVETGILKPGTVVTFAPANITTECKSVEMHHESLTEAAPGDNVGFNIKNVSVKDIRRGNVAGDSKNDPPKEAASFDAQ-VIVMNHPGQIRAGYAPVFDCHTAHIACKFAELKTK----------------------------------------------------------------------------------------------------------------------------------------------------------------------------------------------------------------------------------DITKYTKASIFGKVGKRTPLGVRFSTVGGESGSADTARDPRGFAIKFYTDEGNWDLVGNNTPIFFIRDPIFFPSFIHTQKRNPRTHLKDPDMFWDFISLRPE--TTHQVSFLFADRG-IPDGYRHMNGYGSHTFKLVNEKKEAV-YCKFHYKSDQGIKNMPVDVAGKLAGDNPDYSIEDLYEAIEKKDYPSWTMHIQVMTFEQAEKWEFNPFDVTEVWPQKEFPLIKVGKMVLDRNPKNYFAEVEQIAFCPAHMPPGIEASPDKMFQG
Amphimedo DESTGTIGKRFAPIEVENNEENRRLYRQLLFCSPP---EYAQYISAVILYDETFWQKADDGRRFVDILNERGVIPGIKVDKGVVNLLGTD-EETTTQGLDDLGKRCKNYYENGARFAKWRCVLKIGN--GRPSELAVMENANVLARYASTCQQNSIVPIVEPEILTDGTHDLAACVEASQRTLAAVYQALHDHNVYLEGTLL-LCDQVSDGILDAYLKLDPNSKVACEAATKTGMVMILGEISSNAVVDHQRVVRDVVQRIGYDDSRKGFDYKTCNVLTAIEKQSPNIAQGVHE---GRKDE---DIGAGDQGLMYGYATDETPECMPLTIMLAHNLNKKLAECRR--NRTLPWIRPDSKAQVTVEY-VIKDGACV-PLRVHTIVISVQHSEDVTNEEMR-KDLKDVVVK-VIPEKYLDDNTIYH-LQSSGAFVIGGPQGDAGLTGRKIIVDTYGGWGGHGGGAFSGKDPTKVDRSGAYAARWVAKSIVASDLAKRVIVQVSYAIGVSRPLSIFVDTYGTGVKSNQEILKYKQK----------------------------EDVVRTVAMDGTEGLIRVKGCLDTGTAIRVPVGPKTLGRIMNVIGEPIDERGDIGSD--ANIHAEAPDFVDMSTDQEILVTGIKVVDLLAPYTKGGKIGLFGGAGVGKTVLIMELINNVAKAHGGYSVFAGVGERTREGNDLYHEMITTGVISLKDDSSKVALVYGQMNEPPGARARVALTGLTVAEYFRDQEGQDVLLFIDNIFRFTQAGSEVSAL-LGRIPSAVGYQPTLATDMGTMQERITTTKKGSITSVQAIYVPADDLTDPAPATTFAHLDANTVLSRAISELGIFPAVDPLDSNSRIMDPNIVGEEHYRIARGVQKILQDYKSLQDIIAILGMDELSEDDKLTVARARKIQRFLSQPFQMAEVFTGKEGKLVPLEDTLKGFKEILAG---------------------------------------------------------------------------------------------------------------------------------------------------------------------------------------------------------------------------------------DSGKSTTTGHLIYKCGGIDKRTIEKFEKEAAEMGKGSFKYAWVLDKLKAERERGITIDIALWKFETEKFYVTVIDAPGHRDFIKNMITGTSQADCAVLIVAASTGEFEAGISKNGQTREHALLAYTLGVKQLIVGV-KIDNTEPPYSEARFNEIVKEVSSYIKKIGYNPKAVAFVPISGWVGDNMLEASD-NMKWFK---GWEIE--R---KEG----NASGKTLFNALDSILPPKRPTDKPLRLPLQDVYKIGGIGTVPVGRVETGILKPGVVVTFAPSGLTTEVKSVEMHHEALTEALPGDNVGFNVKNVSVKELKRGFVAGDSKNDPPKQAQVFKAQ-VIIMNHPGQIHAGYSPVLDCHTAHIACKFAELLEKCDRRSGKKLEDNPQ--------------------------------------VRAVVRIALFKGMKPYLVNEGYKGLVEGGELIKECQWTDVTHTMHKGGTIIGTARCKEFRERPGRLDAAANLVKARINNLVVIGGDGSLTGANIFKEEWKGLLEELVRKERITQE-EAALLPYLNIVGLVGSIDNDMCGTDMTIGTDSALHRIIEAMDCLVSTASSHQRTFV-----------LFSEVGKKTDLFIRFSTVGGESGSADTARDPRGFAVKFYTEDGNWDLVGNNTPIFFIRDP--FPSFIHTQKRNPVTHLKDPDMFWDFISLRPE--TTHQVSFLFSDRG-IPDGYRHMNGYGSHTFKLVNSKGEPV-YCKFHYKTDQGIKNMPVGKAAELAGTNPDYSIQDLYEAIATGNFPSWTLSIQVMTYEQAEKCSFNPFDLTKVWPHADYPLMPVGKITLNRNPSNYFFDVEQSAFSPAHMPPGIEAS-DKMLQ-
Sycon     DESTATMGKRLSQVGLENTEDNRRKFRQLLFTSDQ---EIGKYLGGCILFHDTLHEKADDGTPFVELLNKLGIIPGIKVDKGVVPLAGTQ-GESTTQGLDDLGKRCAQYYADGCRFAKWRCVLKIGE--HQPSPLAILENANVLARYASTCQQNGLVPIVEPEVLMDGAHNLARRQTVSEKVLAATYKALSDHNVYLEGTLL-CCDQISDAVLDACLAQDPNSKVACETAAKSNYVLLFGEITTTAKVNMEEVVRDTLRKIGYDDAAKGIDCSTCRVEVAIEEQSPEIAQGVHV---GRRDE---DVGAGDQGMMFGYATDETEELMPLTVVLSHKLNEKMAELRR--SGELAWLRPDSKTQVTVEY-KNLNGSLT-PCRVHTVVISTQHSPDVNLEEMK-TQLLEKVIKAVVPANMIDDKTVYH-LQPSGAFIIGGPQGDAGLTGRKIIVDTYGGWGAHGGGAFSGKDPTKVDRSAAYAARWVAKSLVAAKLAKRCLVQVSYAIGVSHPLSVHVDTYGTGARSDSEILEVVNK-GLPPILNALDVQGRDTRLVLEVAQHLGENTARTIAMDGTEGLIRGQAVVDTGGPITIPVGVETLGRIMNVIGEPIDERGPINAKATAPIHAEAPEFVDMSVEQEILETGIKVVDLLAPYAKGGKIGLFGGAGVGKTVLIMELINNVAKAHGGYSVFAGVGERTREGNDLYHEMIVGGVIVLDKPGSKVALVYGQMNEPPGARARVALTGLTVAEYFRDKEGQDVLLFIDNIFRFTQAGSEVSAL-LGRIPSAVGYQPTLATDMGSMQERITTTKEGSITSVQAIYVPADDLTDPAPATTFAHLDATTVLSRGIAELGIYPAVDPLDSTSRILDPNIVGQEHYSIARSVQKILQDYKSLQDIIAILGMDELSEEDKLTVARARKIQRFLSQPFQVAEVFTGKPGKFVSLEQTIKGFTSILNGEHDHIPL--------------------------------------------------------------------------------------------------------------------------------------------------------------------------------------------------------------------------------DSGKSTSTGHLIYKCGGIDKRTIEKFEKEAQEMGKGSFKYAWVLDKLKAERERGITIDIALWKFETNKYYVTIIDAPGHRDFIKNMITGTSQADCAVLIVAAGVGEFEAGISKNGQTREHALLAFTLGVKQLIIGVNKMDSTEPPYSSSRFEEIQKEVQTFIKKVGYNPKAVAFVPISGWHGDNMIEPTE-KMPWYK---GWSIE--R---KEG----NASGKTLLEALDAIVPPARPSDKPLRLPLQDVYKIGGIGTVPVGRVETGTLKAGMVVTVAPAMVSTEVKSVEMHHETLTEALPGDNVGFNVKNVSVKDIRRGMVVGDSKNDPPKEAKTFNAQ-VIVLNHPNEIRAGYTPVLDCHTAHIACKFQELLEKIDRRTGKKLEDNPKAVKSGDACIVTMIPTKPMVVEPFTNYAPVGRFAVR---------------------------------------------------------------------------------------------------------------------------------------------------------------------------------LISKYCKAKIFEQVGKRTPLAVRFSTVGGESGSSDTVRDPRGFAVKFYTEDGNWDLVGNNTPIFFIRDPILFPSFIHTQKRNPQTHLKDADMFWDFISLRPE--TTHQVSFLFSDRG-IPNGYRFMNGYGSHTFKLVNARNEPV-YCKFHYKTDQGIKNLPVDQAGSLASSDPDYSIRDLFESIAQGDFPSWTMFIQVMTYEQAEKWKWNPFDLTKIWPHKDFPLIKVGKFVLNRNPKNYFAEVEQLAFSPAHLVPGIEPSPDKMLQG
Leucosole DESMGTMGKRLSQIGVENTEENRRIYRQLLFTAGK---EISTYLGGCILYHETLYQKADDGTPFVKLLQDLGIIPGIKVDLGVVPLAGTV-GESTTQGLDDLGKRCAKYYQDGCRFAKWRCVLKIGD--QQPTPLAIAENTNVLARYASICQQNGLVPIVEPEVLMDGDHDLPRCQAVTEKVLAAQYKALSDHHVYLEGTLL-ICDQVSDAILDACLAEDPNSKVACETAAKSNYVLLFGEITTTAKVNMEQVVRDTLRTIGYDDAAKGIDCSTCRVEVAIEEQSPEIAQGVHV---GRRDE---DVGAGDQGMMFGYATDETEELMPLTVVLSHQLNSKMAELRR--NGSLPWLRPDSKTQVTVEY-VKQGSRLV-PRRVHTIVISIQHSPDVSMDQLR-ADLREKVITPVVPANLLDDKTVYH-LQPSGMFVIGGPQGDAGLTGRKIIVDTYGGWVLHGGGAFSGKDPTKVDRSAAYAARWVAKSLIAAKLASRCLVQVSYAIGVSHPL------------------------GLPPILNALDVRGRDSRLVLEVAQHLGENTARTIAMDGTEGLIRGQAVVDTGGPITIPVGPETLGRIMNVIGEPIDERGPIDAKASAPIHAEAPEFVDMSVEQEILETGIKVVDLLAPYAKGGKIGLFGGAGVGKTVLIMELINNVAKAHGGYSVFAGVGERTREGNDLYHEMIVGGVIVLDKPGSKVSLVYGQMNEPPGARARVALTGLTVAEYFRDKEGQDVLLFIDNIFRFTQAGSEVSAL-LGRIPSAVGYQPTLATDMGSMQERI-TTPEGSITSVQAIYVPADDLTDPAPATTFAHLDATTVLSRGIAELGIYPAVDPLDSTSRILDPNTVGMEHYTIARSVQKILQDYKSLQDIIAILGMDELSEEDKLTVSRARKIQRFLSQPFQVAEVFTGKPGKFV------------------------RDSIGSLVQVLNDGEFNPAETEVVVSPPMVYVGLVQQAL-RPEIAVAVQNCYAAAKGAFTGEISPQMALNVGATWAIIGHSERRNVFGESDELIAKKVQFAL-QSGVKVMACIGELLEEREAGLTTEVVFKQMEAIRALLDIGA---WANVVVAYEPVWAIGTGKTATPEQAQEVHHQLREWLAANVSAEVADQTRIIYGG----SVNANNCRELAKQADI-DSGKSTSTGHLIYKCGGIDKRTIEKFEKEAAEMGKGSFKYAWVLDKLKAERERGITIDIALWKFETTKYYVTIIDAPGHRDFIKNMITGTSQADCAVLIVAAGVGEFEAGISSNGQTREHALLAYTLGVKQLIIGVNKMDSTEPPYSKDRFEEIQKEVRAFIKKVGYNPKAVAFVPISGWHGDNMIEPTE-KMAWYG---GWEIE--QG--KEAK---KASGKTLLEALDSIIPPTRPTELALRLPLQDVYKIGGIGTVPVGRVETGTLKAGMVVTIAPAMVTTEVKSVEMHHEVLECAVPGDNVGFNVKNVSVKDIKRGMVVGDSKNDPPKEAKEFTAQ-VIVLNHPNEIRAGYTPVLDCHTAHIACKFRELLEKIDRRTGKKLEDNPKAVKSGDACIVTMIPTKPMVVEAFTKYAPLGRFAVR--ALRAMVRMSIFHRARVFLVYEGYQGLVTGGDCIRETSWYDVSHIMGKGGTVIGTARCKEFRERDGRRKAALNLVKNGITKLVVIGGDGSLTGANIFREEWPGLLSELSEQGAIDEQ-EAAACSHLNIVGLVGSIDNDMCGTDMTLGADSALHRILEAVDAITSTASSHQRSFV--DISRYCKARIFERVGKRTPLAVRFSTVGGESGSADTVRDPRGFAVKFYTEEGIWDLVGNNTPIFFIRDPILFPSFIHTQKRNPQTHLKDADMFWDFISLRPE--TTHQVSFLFSDRG-IPDGYRHMNGYGSHTFKLVNKQDRPV-YCKFHYKTDQGVQNMPVDRAAQLASADPDYSIRDLFESIAQNNSPSWTMYLQVMTFEQAEQLKWNPFDLTKIWPHKEFPLIQVGKLVLNRNPRNYFAEVEQLAFSPAHMVPGIEPSPDKMLQG
Leucetta  -------------------EENRRRFRQLLFTTDK---VIGQFLGGCILFHETLYQKADDGTPFVQLLQERGIVPGIKVDKGVAPLAGTD-GETTTQGLDDLGKRCAQYYADGARFAKWRCVLKIGE--HQPSPLSIAENANVLARYASICQQNKLVPIVEPEVLMDGGHDLERCQTVTEKVLAATYKALSDHHVYLEGTLL-CCDQISDAVLDACLKQDPNSRVACETAAKSNYVLIFGEITTTAKVNFEQVVRDTLRRIGYDHADKGIDCNTCRVEVALEEQSPEIAQGVHV---GRSDE---EIGAGDQGMMFGYATDETEELMPLTVVLAHQLNIKMSENAR--SGELAWLRPECKSQVTVEY-EMLAG-----------------------------------------------------------WVIGGPQGDAGLTGRKIIVDTYGGWGAHGGGAFSGKDPTKVDRSAAYAARWVAKSLVASKLARRCLVQLSYAIGVCEPLSIHVDSYGTGTCSDNELLEILHK-GLPPILNALEVKGRSPRLILEVAQHLREDTARTIAMDGTEGLIRGQEVVDTGGPITIPAGPETLGKII-----------------------------------------VG--------------------------------------------------------------------------SKVSLVYGQMNEPPGARARVALTGLTVAEYFRDKEGQDVLLFIDNIFRFTQAGSEVSAL-LGRIPSAVGYQPTLATDMGTMQERITTTKKGSITSVQAIYVPADDLTDPAPATTFAHLDATTVLSRGIAELGIYPAVDPLDSTSRILDPSVVGAEHYRVARGVQKILQDYKSLQDIIAILGMDELSEDDKQVVSRARKIQRFLSQPFQVAEVFTGKPGQFVPLGETIK-----------------------------------------------------------------------------------------------------------------------------------------------------------------------------------------------------------------------------------------------DSGKSTSTGHLIYKCGGIDKRTIEKFEKEAQEMGKGSFKYAWVLDKLKAERERGITIDIALWKFETEKFYVTIIDAPGHRDFIKNMITGTSQADCAVLIVAAGVGEFEAGISKNGQTREHALLAFTLGVKQLIVGVNKMDSTEPPYSDARFKEIEKEVGAYIKKIGFNPKAVPFVPISGWHGDNMLEPSD-KMSWYK---GWTIE--R---KEG----NVSGKTLLNALDAILPPKRPTDKPLRLPLQDVYKIGGIGTVPVGRVETGILKPGMVISFAPANITTEVKSVEMHHEALTEALPGDNVGFNVKNVSVKDIRRGNVTGDSKNDPPKSTKEFTAQ-VIVLNHPGQIGNGYTPVLDCHTAHIACKFREITEKCDRRSGKKLEDMPKFVKSGDAAIVKLVPSKPMCVEAFSDYPPLGRFAVR------------------------------------------------------------------------------------------------------------------------------------------------------------------------------------------------KRTPIAIRFSTVGGESGSADTVRDPRGFAVKFYSEDGIWDLVGNNTPIFFIRDPLLFPSFIHTQKRNPSTHLKDPDMFWDFISLRPE--TAHQVSFLFSDRG-IPDGYRHMNGYGSHTFKLVNDKEEPI-YCKFHLKTEQGIKNMLPDKAGPTSGTDPDYAIRDLYNAIERKDFPSWSFEIQVMTFEEAEKHRWNPFDLTKVWPQKEFPRIKVGKLVLDRNPKNYFAEVEQIAFCPSHMVPGIEPSPDKMLQG
Clathrina DESVGTMGKRLSAIKLENTEENRRMFRQLLFTSDK---VIGKYLGGCILFHETLYQKSDDGTPFVKLLGERGIVPGIKVDKGVVPLAGTSNGETTTQGLDDLGKRCAEYYEAGARFAKWRSVLKIGE--HQPSPVAIAENANVLARYASICQQNKLVPIVEPEVLMDGEHDLERCQTVTEKVLAATYKALNDHHVYLEGTLL-CCDQISDAVLDACLKQDPNSRVACETAAKSNYVLLFGEITTTAKVDFEQVVRDTLRKIGYDHPDKGIDCNTCRVEVALEEQSPEIAQGVHV---GRKDE---DIGAGDQGLMFGYATDETKELMPLTVVLAHKLNMKMAEMRR--SGAVSWLRPDSKSQVTVEYSTDEHGALV-PLRVHTVVISTQHNPDVSLDQMK-KDLKEKVIASVIPAELLDSKTIYH-LQPSGAFVIGGPQGDAGLTGRKIIVDTYGGWGAHGGGAFSGKDPTKVDRSAAYAARWVAKSLVANKLARRVLVQLSYAIGVSEPLSVHVDSYGTGARSDDELLEVIRK-----------------------------------------------------------------------------------------------------------------------------------------------------------------------------------------------------------------------------------------------------------------------------------------------------------------------------------------------------------------------------------------------------------------------------------------------------------------------------------------------------------------------------------------------------------------------------------------------------------------------------------------------------------------------------DSGKSTSTGHLIYKCGGIDKRTIGKFEKEAQEMGKGSFKYAWVLDKLKAERERGITIDIALWKFETEKYYVTIIDAPGHRDFIKNMITGTSQADCAVLIVAAGVGEFEAGISKNGQTREHALLAYTLGVKQLIVGVNKMDSTEPPYSDARFKEIEKEVSTYIKKIGYNPKAVAFVPISGWHGDNMLEPSE-KMSLYK---GWSVE--R---KEG----NANGKTLLQALDAILPPSRPTGKPLRLPLQ-MLQIGGIGTVPVGRVETGILKPGMVITVAPANITTEVKSVEMHHESLTEALPGDNVGFNVKNVSVKDIRRGNVTGDSKNDPPKQTKEFTAQ-VIVLNHPGQIGNGYTPVLDCHTAHIACKFREIVEKCDRRSGKKLEDNPKSVKSGDAAIVHLVPSKPMCVEAF---------------------------------------------------------------------------------------------------------------------------------------------------------------------------------------------DITKYCRASIFSKVGKKTPLAVRFSTVGGESGSADTARDPRGFAVKFYTDDGIWDLVGNNTPIFFIRDPLLFPSFIHTQKRNPATHLKDPDMFWDFISLRPE--TTHQVSFLFSDRG-IPDGYRHMNGYGSHTFKLVNAQQQPV-YCKFHYKTDQKIKNMLPEQAGPMAGTDPDYSIRDLYNAIAKKNFPSWTMHIQVMTFEEAEKHEFNPFDLTKVWPQKEFPLIEVGKMVLDRNPENYFAEVEQIAFSPAHMVPGIEPSPDKMLQG
Plakortis DESTGTMGKRLKNIGVENSEENRRKYRQLLFQVGK---EVSSCIGGVILFEETLYQKADDGTPFIDLIRGAGIVVGIKVDKGLAPLYGSA-DETTTTGLDGMGDRCAKYKKDGCDFAKFRCVLKISS--HTPSEQAIHENAHVLAKCAAICQYNGLVPIVEPEVLTDGNHDLETCARVTEKVLAATYKALSDHNVFLEGTLL-LCDQISDAVLDECLRQDPESKVACETATKTGMIMLLGEISTRGNIDYQKVVRNAVRDIGFDDSSKGFDYKTCNVLVAIEQQSSEIASAVHE---NKAVE---DIGAGDQGLMFGYATDETEDYMPLTVILAHKLNYQMGVMRR--TGQLKWLRPDSKTQVTVQY-EMDGGALV-PIRVHTIVISVQHTPDVTTEQMD-KDLREHVIKPMIPAKYLDEKTIYH-LQPSGSFIIGGPQGDAGLTGRKIIVDTYGGWGAHGGGAFSGKDPSKVDQSAAYAARWVAKSIVAAGLARRVLVQVAYAIGVAEPLSIHIDSYGTGKKSDSDLLKIVR-----------------------------------IAMDGTEGLVRGDRVRDNGDSISIPVGPATLGRIMNVIGESIDERGPIESKKRSSIHQEAPEFVDMSVEQEILVTGIKVVDLLAPYSKGGKIGLFGGAGVGKTVLIMELINNVAIAHGGYSVFAGVGERTREGNDLYHEMIESGVIDLKGDKSKVALVYGQMNEPPGARARVCLTGLTVAEYFRDEEGQDVLLFIDNIFRFTQAGSEVSAL-LGRIPSAVGYQPTLATDMGKMQERITTTKKGSITSVQAIYVPADDLTDPAPATTFAHLDAMTVLSRQIAELGIYPAVDPLDSTSRIMDPNIVGEEHYNVARGVQKILQDYKSLQDIIAILGMDELSEDDKLTVARARKIQRFLSQPFQVAEVIT------------------------------SMSSIDGIIAFLTDGRLSNTMTEVVVAPPAIYIQYVRQKL-PSSIGVASQNCYKETKGAFTGETSAEMIKDIGGEWVILGHSERRHKFGETDELIGEKVAHAL-KAGLKVIACIGELLSEREGGKTAEVVFRQTKAIAD--NVTD---WNNVVIAYEPVWAIGTGKTASPAQAQEVHHQLRDWLAQSVSPAVSSKTRIIYGG----SVTAGNAQELALQPDV-DSGKSTSTGHLIYKCGGIDKRTIEKFEKEAQEMGKGSFKYAWVLDKLKAERERGITIDIALWKFETTKYYITVIDAPGHRDFIKNMITGTSQADCAVLVVAASTGEFEAGISKNGQTREHALLAYTLGVKQIIVAVNKMDNTEPPYSETRFNEISKEVSAYVKKVGFNPKAVAFVPVSGWHGDNMIEASE-KMPWFK---GWFVE--R---KEG----NANGKTLFEALDSILPPTRPTDKPLRLPLQDVYKIGGIGTVPVGRVETGVMKPGMVVTIAPVAITTEVKSVEMHHESLPEALPGDNVGFNVKNVSVKELRRGFVTGDSKNDPPKETKSFHAQ-VIILNHPGQIHNGYAPVLDCHTAHIACKFSEIKEKVDRRSGKKLEDNPKFVKSGDAAMVDLVPQKPMVVEAFSEYQPLGRFAVR---------------------------------------------------------------------------------------------------------------------------------------------------------------------------------DITRYCKACVFEKVGKRTPLAVRFSTVGGESGSADTVRDPRGFAVKFYTDDGIWDLVGNNTPIFFIRDPILFPSFIHTQKRNPQTHLKDPDMFWDFISLRGE--TSHQVSFLFSDRG-IPDGYRHMNGYGSHTFKMVNDKDEAV-YCKFHYKTDLGIKNLPVDQASKLSGSDPDYAIRDLYNAIAEQKFPSWTLFIQVMTFEQAEVFPFNPFDLTKVWPHKDYPLIPVGKIILNRNPTNYFAEVEQIGFSPAHMIPGIEPSPDKMLQG
Oscarella DESTGTMGKRLANISVENTEENRRHYRQLLFQASK---DMGQFIGGVILFEETLYQKADDGTPFIDILRNLGIVAGIKVDKGLQPLPGTG-GETTTQGLDGMAGRCDKYKKDGCDFAKFRCVLKISS--STPSEQAIQENAHVLAKYASICQHSRLVPIVEPEILTDGNHGIEECARVSEKVLAATYKALSDHNVYLEGTLL-ICDQVTDAILDECLRQDPHSKVACEAATKTGMIMVLGEITTKGNIDYQKIVRETVREIGFDDSSKGFDYKTCNVLVAIEQQSPDIAQGVHE---GRSEE---EFGAGDQGLMFGYATDESDDFMPLTVIFAHKMNYKMSLLRR--SGELKWIRPDSKTQVTIEY-KMDGGAVI-PVRVHTVVISVQHAPDVTLEQMQ-KDLKEHVIKEVIPSKYLDENTIYH-LQPSGRFIIGGPQGDAGLTGRKIIVDTYGGWGAHGGGAFSGKDPTKVDRSGAYAARWVAKSLVAAKLCR----------------------------------------GLPPILNSLEVKGRKGRLILEVAQHLGENAVRTIAMDGTEGLVRGQRVVDTGGPISIPVGPETLGRIINVIGEPIDERGPVPTDKRSSIHQEAPEFV--SIDQEILVTGIRVVDLLAPYAKGGKIGLFGGAGVGKTVLIMELINNVAIAHGGYSVFAGVGERTREGNDLYHGMIESGVISLKDDSSKVALVYGQMNEPPGARARVALTGLTVAEYFRDEEGQDVLLFIDNIFRFTQAGSEVSAL-LGRIPSAVGYQPTLATDMGTMQERITTTKKGSITSVQAIYVPADDLTDPAPATTFAHLDATTVLSRQIAELGIYPAVDPLDSTSRIMDPSVVGEEHYSVARGVQKILQDYKSLQDIIAILGMDELSEDDKLTVARARKIMRFLSQPFQVAEVFTGTVGKLVQLQDTIKGFKQILNGELDHLPE-SKETIDGITGFLTEEPL-PSPIEVVVSPPALYVAYVREKL-PKTIGVAAQNCYKEEKGAFTGEISPEMIKDVGADWVIIGHSERRHKFGETDELIGEKVSHAL-KAGVKVIACIGELLSEREAGKTAEVVFRQTKFIAD--NVTN---WDNVVIAYEPVWAIGTGKTASPNQAQEVHCQLRDWLQKNVSAHVAANTRIIYGG----SVNAGNAAELSLQADV-DSGKSTSTGHLIYKCGGIDKKAIEKFEKEAAEMGKGSFKYAWVLDKLKAERERGITIDIALWRFETTKYAVTVIDAPGHRDFIKNMITGTSQADCAVLIVAASTGEFEAGISKNGQTREHALLAYTLGVKQLIVAVNKMDNTEPSYSEARFKEISKEAQGYVKKIGYNPKAVAFVPISGWHGDNMVEAST-NMAWVK---GWAVE--RKG-KDG----NASGTTLFDALDAILAPERPHDKPLRLPLQDVYKIGGIGTVPVGRVETGIIKAGVIVTFAPVGLTTEVKSVEMHHTRLEQAAPGDNVGFNVKNVSVKELRRGYVAGDSKNDAPKKANSFVAQ-VIVLNHPGEIRAGYSPVLDCHTAHIACKFAVLKEKIDRRSGKKLEDNPASVKSGDAAMIELVPSKPMCVESFSDYQPLGRFAVR--AVRATVRMAIFKGCKVYGIREGYNGLING--WIDEYGWSDVSAIMQKGGTILGTARCMEFMTWDGKLKAACNLVKRQIHNLVVIGGDGSLTGANIFHEEWEKLTAELKEQGEVTEE-ELLAVKHLNIVGMVGSIDNDFCGTDMTIGTDSALHRILEAVDCITSTASSHQRSFI--DITQYCKAKVFERVGKRTPLAVRFSTVGGESGSADTVRDPRGFAVKFYTDDGNWDLVGNNTPIFFIRDPILFPSFIHTQKRNPVTHLKDPDMFWDFISLRPE--TTHQVSFLFSDRG-IPDGHRHMNGYGSHTFKMVNKDNKPV-YVKFHYKTDQGIKNLPVGKAGELAGSDPDYSIRDLYNAIAEGNPPSWTLYIQVMTAEQAEKYKWNPFDVTKVWCHKDAPLIPVGRMVLDRNPVNYFAEVEQIAFSPAHMPPGIEASPDKMLQG
Trichopla DESTGTMGKRLASIGVENVEDNRRKFRQLLFTSSK---ELGRYISGVILFHETLYQKDDQGTPFVQVLKDNGIIPGIKVDKGVVQLLGTS-AETTTQGLDDLGKRCAQYRADGAQFAKWRCVLKITA--STPSELAIQENAHVLARYASICQQNGIVPIVEPEVIPDGDHSLPVCQKVTQRVLAATYKALHDHNVFLEGTLL-------------------------ETVTKTGLVMVCGEITSKAVVDYQRVIRSTIEKIGYDDSAKGFDHKTCNVLVALEEQSPEIAKSVHL---NKSPE---EIGAGDQGMMFGYATDEAEECMPLTCVLAHQLNQKMAELRR--NG------------VTIEY-RDENGACI-PLRVHTVVVSVQHSESMS----------------VIPAKYITDETIYH-IMPSGQFVIGGPQGDAGLTGRKIIVDTYGGWGAHGGGAFSGKDSSKVDRSAAYAARWIAKSLVHAKLCKRALIQISYAIGVAEPLSVAVWHYGTSKKTTAELLEII-----------------------------GENTCRTIAMDGTEGLIRGQVCVDTGAPIRIPVGPATLGRIMNVIGEPIDERGP--------IHQEAPEFADMNVAQEILVTGIKVVDLLAPYAKGGKIGLFGGAGVGKTVLIMELINNVAKEHGGYSVFAGVGERTREGNDLYHEMIE------------VALVYGQMNEPPGARARVALTGLTVAEYFRDQEGQDVLLFIDNIFRFTQAGSEVSAL-LGRIPSAVGYQPTLATDMGAMQERITTTRKGSITSVQAIFVPADDLTDPAPATTFAHLDATTVLSRAISELGIYPAVDPLDSTSRIMDPIIVGDEHYNVARSVQKILKDYKSLQDIIAILGMDELSEEDKLTVARARK--------------------------------------------------------------------EVVVGPPFVYLSYVKENL-PDKVSIAAQNCYYASKGAFTGE-SAEMAVDIGCEWVILGHSERRNVFGETDEVIGKKVAHAL-TSGLKVIACIGELLSEREEGRTFDVLSRQIKAIAD--NISD---WSKVVIAYEPVWAIGTGKTATPQQAQQVHLQLRNWLKEHISDSVAASCRIMYGGNVNGSVNAGNCKDLAVQPDV-DSGKSTSTGHLIYKCGGIDKRAIEKFEKEAQELGKGSFKYAWVLDKLKAERERGITIDIALWKFETTKYYVTVIDAPGHRDFTKNMITGTSQADCAVLIVAAGVGEFEAGISKNGQTREHALLAFTLGVKQMIVGINKMDSTEPPYSEARYNEIVKEVSTYIKKVGYNPKSVAYVPISGWHGDNMIEEST-NMKWFK---GWSVE--R---KEG----NASGKTLFEALDAILPPKRPSDKPLRLPLQDVYKIGGIGTVPVGRVETGTIKPGMVVTFAPVNVTTEVKSVEMHHESLTEAFPGDNVGFNVKNVSVKDVRRGNVAGDSKNDPPKEAKCFDAQ-VIVLNHPGQINPGYAPVLDCHTAHIACKFTALKEKIDRRSGKKLEENPKFVKSGDATIATLTPSKPMCVESYSEYPPLGRFAVR-----------------------GYQGLVEGEDFIKEMTWSNVSGIILKGGTIIGTARCQEFRAKEGRIKAAKNLVGRGISNLVVIGGDGSLTGANLFRREWTELLTILIERGK------------------VGSIDNDFCGTKMTIGADSALHR----------------------DITKYCKAKVFENVGKRTPMAVRFSTVGGESGSADTARDPRGFALKFYSEEGNWDLVGNTTSIFFIRDPI-FPSFIHTQKRNPVTHLKDPDMFWDFISLRRE--TTHQVSFLFTDRG-TPDGYRHMNGYGSHTFKLVNADNEAV-YCKFHLK-DQGIRNLTGEKAQEISGLDPDYAMRDLYNAIASGN-PSWTMYLQIMTFEQAEKWRFNPFDVTKVWPHSEFPLIPVGKMVLNRNPKNYFAEVEQIAFAPANFVPGIEPSPDKMLQV
Saccoglos DESTGTMGKRFSNINCENIEENRRQYRQLLFSAGN---EVSNNISGVILFHETFYQKNDEGVLFTDLLKSKGIIPGIKVDKGVVPLGGTN-NECTTQGLDGLAERCAQYKKDGAQFAKWRCVLKITE--HTPSHLAVIENANVLARYATICQQNGLVPIVEPEILPDGEHDLRRCQYETERVLAFVYKALADHHVFLEGTLL-LCDQVSDAVLDAHLAQDPNAKVACKSCSKTGMVLICGEITSNAVVDYQKVIRETIKKIGYDDCKKGFDYKTCNVLVAIEQQAPEIAAGVHE---NRKEE---DVGAGDQGLMFGYATDETEECMPLTVVLSHALNKKLAENRR--NGTMPYLRPDSKTQVTVEY-NFLNGACI-PLRVHTVVISTQHDEFVTNAELR-KDLREKVIKEVIPENLLDENTIYH-LNPSGSFIMGGPMGDAGLTGRKIIVDTYGGWGAHGGGAFSGKDYTKVDRSAAYAARWVAKSLVKAGLCKRVLVQVAYAIGIAEPLSISVFHYGTSDRSEAELLKIVKD-NLPPMLNALEVVGRQPRLVLEVAQHLGESVCRTIAMDGTEGLVRGNSVTDTGSPIKIPVGPETLGRIINVIGEPIDERGPIPTDRRSGIHQEAPEFVEMKVEQEILETGIKWVDLLAPYCKGGKIGLFGGAGVGKTVLFLELINNVAKAHGGYSVFAGVGERTREGNDLYHEMIESGVIDLKGDGSKVSLVYGQMNEPPGARARVALTGLTVAEYFRDQEGQDVLLFIDNIFRFTQAGSEVSAL-LGRIPSAVGYQPTLATDMGTMQERITTTKKGSITSVQAIYVPADDLTDPAPATTFAHLDATTVLSRGIAELGIYPAVDPLDSTSRIMDPNIVGNNHYEIARGVQKILQDHKSLQDIIAILGMDELSEEDKLTVARARKIEKFLSQPFQVAEVFTGSPGKLVPLSETIEGFTQILKGELDHLPE-NKESIDGIVKFLNEGGL-NPNTEVVVAPSPIYLPYVRGKL-NSQIGVAAQNCYKVEKGAFTGEISPAMLKDNGIDWAILGHSERRHVFGESDELIAAKVSHAL-SCGIKVIACIGEKLDEREAGKTEEVVFRQTKAIKE--AVSD---WSKVVLAYEPVWAIGTGKTATPDQAQEVHASLRKYLTDNVSADVAKSVRILYGG----SVTPKNCKELAGKPDV-DSGKSTTTGHLIYKCGGIDKRTIEKFEKEAQEIGKGSFKYAWVLDKLKAERERGITIDIALWKFETDKFMITVIDAPGHRDFIKNMITGTSQADCAVLIVAAGVGEFEAGISKNGQTREHALLAFTLGVKQLIVGINKMDNTEPPYSESRFNEIVKEVSAYVKKVGYNPKNVAFVPISGWHGDNMLEQSA-NMKWYT---GWSME--R---KEG----NAKGITLKEAMDAILPPKRPSDKPLRLPLQDVYKIGGIGTVPVGRVETGIMKPGMIVTIAPAMITTEVKSVEMHHTALTEALPGDNVGFNVKNVSVKEIRRGNVAGDSKNDAPKGAKSFNAQ-VIVLNHPGQIHAGYSPVLDCHTAHIACKFAELKEKCDRRTGKKLEDNPKFVKSGDAAIVNLIPSKPMCVEAFAEYPPLGRFAVR-------------------------------------------------GGTVIGSARCKDFREREGRKKACLNLVRRGISNLVVIGGDGSLTGANLFKKEWSELIGELKQEGNV-----------------VGSIDNDFCGTDMTIGTDSALHRIIEAVDAISTTAQ---------DISRNCKANIFEPVGKKTPLGVKFSTVGGESGSPDSARDPRGFAVKFYTDEGNWDLVGNNTPIFFIRDPMLFPNFIHTQKRNPVTPLKDPDMFWDFITLRPE--STHQVSFLFSNRG-TPNGYRHMNGYGSHTFKLVNKDGNPV-YCKFHYKTDQGIKNLTGDEAAEMAKCDPDFAIRTLYNAIAEGNYPTYTMYIQVMTYEEAEKHRWNPFDLTKIWPHSEFPLIPVGKLVLNRNPKNYFAEVEQIAFCPGHLVPGIEASPDKMLQG
Ptychoder DESTGTMGKRLSNISVENVEENRRLYRQLLFSTDN---AVAENISGVILYHETFYQKDDNGVLFTEVLKKKGIIPGIKVDKGVVPLGGTD-NECTTQGLDGLGERCAQYKKDGAQFAKWRCVLKIQQ--YTPSYLAVIENANVLARYATICQQNGLVPIVEPEILPDGEHDLARCQHETERVLAAVYKALSDHHVFLEGTLL-LCDQVSDAVLDAHLQQDPNAKVACETCTKTGMVLIAGEITSKAVVDYQKVVRDTVKKIGYDNCAKGFDYKTCNVLVAIEQQAPEIAAGVHM---NRKEE---DVGAGDQGLMFGYATDETEECMPLTVVLAHALNRKLAELRR--NGDMPYLRPDSKTQVTIEY-KIDNGACI-PLRVHTVVISTQHGPEITNDELR-KELREKVIKSVIPETYLDENTIYH-LNPSGSFIMGGPMGDAGLTGRKIIVDTYGGWGAHGGGAFSGKDYTKVDRSAAYAARWVAKSLVKAGLVRRVLVQVSYAIGIAEPLSITVFSYGTSDRSEQELLQIVKE-GLPPILNALEVQGRPSRLVLEVAQHLGENTCRTIAMDGTEGLVRGDKCLDIGSPIRIPIGPETLGRIMNVIGEPIDERGPIVTASKAGIHQEAPEFVEMNLTQEILVTGIKVVDLLAPYAKGGKIGLFGGAGVGKTVLIIELINNVAKAHGGYSVFAGVGERTREGNDLYHEMIEGGIISLTDDTSKVALVYGQMNEPPGARARVALTGLTVAEYFRDQEGQDVLLFIDNIFRFTQAGSEVSVL-LGRIPSAVGYQPTLATDMGTMQERITTTKKGSITSVQAIYVPADDLTDPAPATTFAHLDATTVLSRGIAELGIYPAVDPLDSASRIVDPNVVGDEHYSVARGVQKILQDYRSLQDIIAILGMDKLTEDDKLTVSRARKISRFLSQPFQVTEVFTGSPGKLVPIADTISGFKQILNGEYDHLPE-DKASIDGILQCLNDGDL-SANTEVVVSPPAIYLGYVKQNA-KNNISVAAQNRYKVPKGAFTGEISPAMLKDVGIEWVILGHSERRHVFGETDDLIARKVAHAL-SVGIKVIACIGEKLEEREAGQTEEVVFRQTKAIAD--AITD---WTNVVVAYEPVWAIGTGKTATPQQAQDVHDSLRKWMSENISPAVATSTRIIYGG----SVNAGNCRELAGQADV-DSGKSTSTGHLIYKCGGIDKRTIEKFEKEAQEMGKGSFKYAWVLDKLKAERERGITIDIALWKFETEKYYVTVIDAPGHRDFIKNMITGTSQADCAVLIVAAGTGEFEAGISKNGQTREHALLAYTLGVKQLIVCVNKMDNTEPPYSEARFKEIVKEVSTYIKKIGYNPKAVPFVPISGWHGDNMFEVSD-KLGWFG---GWNIE--R---KEG----NASGKTLMQALDSILPPKRPTEKPLRLPLQDVYKIGGIGTVPVGRVETGILKPGVVVTFSPANITTEVKSVEMHHEALTEALPGDNVGFNVKNVSVKEIRRGMVAGDSKNDPPKEAKNFTAQ-VIVLNHPGEIHAGYSPVLDCYTAHIACKFNELKEKCDRRSGKKLEDNPKSVKSGDAAIVEMIPSKPMCVESFADYPPLGRFAVR--AVRAVVRMGIYVGFRVYCIHEGYQGMIDGGDHICEMGWADVSGIIQLGGTVIGSARCKDFREREGRKTACFNLVRRGISNLVVIGGDGSLTGANLFKQEWSQLITELKNEGKINEQ-EMRKNSHLNIVGMVGSIDNDFCGTDMTIGTDSALHRIIEAVDAISTTAQSHQRTFV--DITKYSKAKIFEHIGKRTPLAVRFSTVGGESGSADTARDPRGYAVKFYTEEGNWDLVGNNTPIFFIRDPMLFPSFIHTQKRNPATHLKDPDMFWDFITLRPE--TTHQVSFLFSNRG-TPNGYRHMNGYGSHTFKLVNKDGEAV-YCKFHYKTDQGIKNLTGDQAAELSKSDPDYAIRDLYNAITEGNCPTYTMYIQVMTFEEAEKFRWNPFDLTKIWPHGEFPLIPVGKMVLNRNPKNYFAEVEQIAFAPAHMVPGIEASPDKMLQG
Glossobal DESTGTMGKRLSNISVENVEETRRFYRQLMFSTDN---SAAENISGVILYHETFYQKDDNGVPFVEVLKKKGIIPGIKVDKGVVPLGGTT-NECTTQGLDGLAERCAQYKKDGAQFAKWRCVLKIQQ--FTPSYLAVLENANVLARYATICQQNGLVPIVEPEILPDGEHDLARCQHETERVLATVYKALNDHHVFLEGTLL-LCDQVSDAVLDAHLQQDPNAKVACETCTKTGMVLIAGEITSKAVVDYQKVVRDTIKRIGYDDCSKGFDYKTCNVLVAIEQQAPEIAAGVHI---NRKEE---DVGAGDQGLMFGYASDETEECMPLTVVLAHALNRKLAELRR--NGTMPYLRPDSKTQVTIEY-KFDHGACT-PLRVHTVVISTQHGPEITNEELR-KDLREKVIKSVIPEKFLDEKTIYH-LNPSGSFIMGGPMGDAGLTGRKIIVDTYGGWGAHGGGAFSGKDYTKVDRSA----------------------------------------------------------NLPPILNALEVEGRKPRLVLEVAQHLGESVCRTIAMDGTEGLVRGNKVVDSGSPIRIPVGPETLGRIINVIGEPIDERGPVPTDKRSAIHQEAPEFVEMNVQQEILVTGIKVVDLLAPYAKGGKIGLFGGAGVGKTVLIMELINNVAKAHGGYSVFAGVGERTREGNDLYHEMIESGVIDLKGDGSKVSLVYGQMNEPPGARARVALTGLTVAEYFRDQEGQDVLLFIDNIFRFTQAGSEVSAL-LGRIPSAVGYQPTLATDMGTMQERITTTKKGSITSVQAIYVPADDLTDPAPATTFAHLDATTVLSRGISELGIYPAVDPLDSTSRIMDPNVVGAEHYEVARSVQKILQDYKSLQDIIAILGMDELSEDDKLTVSRARKIQKFLSQPFQVAEVFTGSEGKLVPLDETIKGFQMIIGGELDHLPE----SIDDILTFLNESD-VPDNTDVVVSPPSLYLRYVHERI-HGKISVAAQNCYKVSKGAFTGEISPAMLRDVGIRWVILGHSERRHVFGETDELISQKVGHAL-DESIKVIACIGEKLDEREAGKTEEVVFRQIGAIAD--AIKD---WSKVVIAYEPVWAIGTGKTATPQQAQEVHASLRKWLTENISVDVANSTQIIYGG----SVNAGNCRELAGQGDV-DSGKSTSTGHLIYKCGGIDKRTIEKFEKEAQEMGKGSFKYAWVLDKLKAERERGITIDIALWKFETTKYYVTVIDAPGHRDFIKNMITGTSQADCAVLIVAAGTGEFEAGISKNGQTREHALLAFTLGVKQLIVAVNKMDNTEPPYSESRYKEIVKEVSAYIKKVGYNPKAVPFVPISGWHGDNMFDVSD-KMGWFS---GWSVE--R---KEG----NADGKTLMNALDAILPPQRPTDKPLRLPLQDVYKIGGIGTVPVGRVETGILKPGVVVTISPANITTEVKSVEMHHESLPEALPGDNVGFNVKNVSVKEIRRGMVAGDSKNDPPKEAKSFQAQ-VIVLNHPGEIHAGYTPVLDCHTAHIACKFFELKEKIDRRSGKKLEDNPKMVKSGDAAIVELVPSKPMCVESFSDYPPIGRFAVR-AAVRAVVRMGIYVGFRVYCIHEGYQGMIDGGCHIREVGWADVSGIIQLGGTVVGSARCKDFRERDGRKTACYNLVRRGINNMVVIGGDGSLTGAHLFKQEWSKLLTDLRSEGKISDA-ELKKNSHLNVVGMVGSIDNDFCGTDMTIGTDSALHRIIEAVDAISTTAQSHQRTFV--DITKYSKAKIFEHVGKKTPLAVRFSTVGGESGSADTARDPRGYAVKFYTEEGNWDLVGNNTPVFFIRDPMLFPSFIHTQKRNPSTHLKDPDMFWDFITLRPE--TSHQVSFLFSNRG-TPDGYRHMNGYGSHTFKLVNKAGEAV-YCKFHYKTDQGIKNLTGDQAADLAKNDPDYAIRDLYNNIAEGNHPTYTMYIQVMTFEEAEKYRWNPFDLTKIWPHGEFPLIPVGKMVLNRNPKNYFAEVEQIAFAPVHMVPGIEPSPDKMLQG
Eucidaris DESTGTMGKRLANINLENTEPNRRDYRQLLFTADK---AVANYISGVILYDETFWQKAEDGTPLVKLIQDLGIIPGIKVDKGVVPLPGCFNNECTTQGLDDLNARCAKY-ANGAQFAKWRCVLKISD--LTPSPVAIMENANVLARYAVCCQQNGLVPIVEPEVLPDGEHSLEKAQYVTEKVLAATYKALNDHHVYLEGTLL-ICDQVSDAVLDAHLSVDPNARVACECASKTGMIMVFGEVTSGAHVDYQRVVRQAIKDIGYDDSSQGFDYDTCNVLVAIEQQAQEIANTVHV---GKAED---DIGAGDQGLMFGYASDETEECMPLTVTLAHALTKKMAELRK---GGDRRLRPDCKSQVTVEY-KMDRGACV-PLRVHTIVISTQHSPDITLPQLQ-KLLREQVINVVIPKKYLDENTVYH-LNPSGSFTIGGPKGDAGLTGRKIIVDTYGGWGAHGGGAFSGKDFSKVDRSAAYAARWVAKSLVKANLCKRVLVQVSYAIGISEPLSISVFHYGTSEYSEKELLRIVKA-DLPPILNALEVQGRESRLVLEVAQHLGENTVRTIAMDGTEGLVRGQKCVDTGSPISIPVGPETLGRIINVIGEPIDERGPVPTKKRSAIHAEAPEFVEMSVTQEILVTGIKVVDLLAPYAKGGKIGLFGGAGVGKTVVIMELINNVAKGHGGFSVLAGVGERTREGNDLYHEMMEGGLISLTDDSSKVALVYGQMNEPPGARARVALTGLTVAEYFRDQEGQDVLLFIDNIFRFTQAGSEMSAL-LGRIPSAVGYQPTLATDMGTMQERITTTKKGSITSVQAIYVPADDLTDPAPATTFAHLDATTVLSRGIAELGIYPAVDPLDSTSRIMDPNVVGERHYTIARGVQKILQDNKTLQDIIAILGMDELSEDDKLTVARARKIQRFLSQPFQVAEVFTGSPGKMVSLEDTIKGFEMIVNGELDHLPE-SKSSLDGLLKMLEEAQV-PGNTDVVVSPPAVYLAYMNGKI-PANVSVAAQNCYKVEKGAFTGEISPAMLKDLGIGWVILGHSERRHKFGETDELIAEKTQHAL-ASGLKVIACIGEKLEEREKGQTNEVVYRQMKALAD--VIND---WSNVVIAYDPVWAIGTGKTATPQQAQEVHANLRSWLTENVNQSVSANTRIIYGG----SVNAANCRDLGQQTDV-DSGKSTSTGHLIYKCGGIDKRTIEKFEKEAQEMGKGSFKYAWVLDKLKAERERGITIDIALWKFQTDKYDVTIIDAPGHRDFIKNMITGTSQADCAVLIVASSTGEFEAGISKNGQTREHALLCYTLGVKQLIVGVNKIDNTEPPYSEARFNEITKEVTAYVKKVGYNPKAVAFVPISGWHGDDMIEASE-KMPWYK---GWSVE--K---TNA----KFSGKTLLQALDSILPPERPTEKPLRLPLQDVYKIGGIGTVPDGRIETGTLKPAMVVTFAPVNITTEVKSVEMHHETLPEALPGDNVGFNVKNVSVKEIKRGYVCGDSKNDPPKEAENFTAQ-VIVMNHPGEIHAGYSPVLDCHTAHIACKFAELKQKIDRRSGKVLEENPKMVKSGDASMIKMIPSKQMVVEAFSEYQPLGRFAVR--AVRSVVRMGIYVGFKVYAIHEGYQGMCDGGDHIRELEWKDVSNIIQQGGTVIGSARCKDFREREGRKKAALNLIKRGINNLVVIGGDGSLTGANIFRQEWGTFVSELSKEGKVTPE-EAEVCAYLNIVGMVGSIDNDFCGTDMTIGTDTALHRILEAVDAISTTAQSHQRCFM--DISQYCKAAPFEKIGKKTPVAVRFSTVGGESGSADTARDPRGFAVKFYSEDGNWDLVGNNTPIFFIRDPIFFPSFIHTQKRNPVTHLKDPDMFWDFITLRKE--TTHQVSFLFSDRG-TPDGYRHMNGYGSHTFKLVNKDGKSV-FCKFHFKTDQGIKNLNRHKAGELASSDPDYAIRDLYNAIATGNHPSWSVHIQVMTEEQAEKHRDNPFDLTKVWSQKEYPLIPAGKMVLNLNPKNYFAEVEQIAFAPAHMIPGIEPSPDKMLQG
Spurp     DESTGTIGKRLASINCENTDANRRAYRQLLFTAPK---DVTSYISGVILYDETFWQEAENGTRFVDLLKNQGIIPGIKVDKGVVALPGTFNNESTTQGLDDLNARCAKYKANGAQFAKWRCVLKISD--LTPSPLAILENANVLARYAVCCQQNGLVPIVEPEVLPDGDHSLERAQYVTEKVLAATYKALNDHHVFLEGTLL-ICDQVSDAVLDAHLAIDPNARVACECASKTGMIMVFGEVTSNAHVDYQTCVRDAIKAIGYDDSSQGFDYDTCNVLVAIEQQAREIANSVHV---GKAED---DIGAGDQGLMFGYASDETEECMPLTCVLAHALTQKLAEIRH---GGDRRLRPDCKSQVTVEY-KMDRGACV-PLRVHTIVISTQHSEDITLPDLQ-KLLREQVIDVVIPKKYLDENTVYH-LNPSGSFLIGGPKGDAGLTGRKIIVDTYGGWGAHGGGAFSGKDFSKVDRSAAYAARWVAKSLVKAQLCKRVLVQVAYSIGISEPLSITVFHYGTSEYSEKELLRIVNT-DLPPILNALEVQGRTSRLVLEVAQHLGENTVRTIAMDGTEGLIRGQKCVDTGSPISIPVGPETLGRIINVIGEPIDERGPIGTDKRSAIHAEAPAFVEMSVNQEILVTGIKVVDLLAPYAKGGKIGLFGGAGVGKTVLIMELINNVAKAHGGYSVFAGVGERTREGNDLYHEMIEGGVISLKDDTSKVALVYGQMNEPPGARARVALTGLTVAEYFRDQEGQDVLLFIDNIFRFTQAGSEVSAL-LGRIPSAVGYQPTLATDMGTMQERITTTKKGSITSVQAIYVPADDLTDPAPATTFAHLDATTVLSRGIAELGIYPAVDPLDSSSRIMDPNVVGERHYGIARGVQKILQDNKTLQDIIAILGMDELSEDDKLTVSRARKIQRFLSQPFQVAEVFTGSPGKLVSMAETIDGFESIIKGECDHLPE-SKASIDGLLKMLEESQI-PGNTDVVVAPPTVYLDYMNSKI-PAGVFVAAQNCYKVPKGAFTAETSPAMLQDLGVGWVILGHSERRHVFGESDELIAQKVAHAL-SCKLKVVACIGEKLDEREKGQTNEVVYRQMRALAD--VITD---WGNVVIAYEPVWAIGTGKTATPQQAQEVHQNLRSWLTEHVNAAVAANTRIVYGG----SVNGGNCCDIGQQPDV-DSGKSTTTGHLIYKCGGIDKRVIEKFEKEASDLGKGSFKYAWVLDKLKAERERGITIDIALWKFETPKYCVTVIDAPGHRDFIKNMITGTSQADCAVLVVAAGIGEFEAGISKDGQTREHALLCYTLGVKQLIVAVNKMDSAQ--YNEARFKEIVREVSGYIKKVGYNPKAVPFIPISGWVGDNMMEAATTTMPWFK---GWSIE--R---KDN----NASGVTLLNALDAIMLPKRPHDKPLRLPLQDVYKIGGIGTVPVGRVESGTIKAGMIARFAPANLTTEVKSVEMHHETLEKALPGDNVGFNVKNVSIKDIRRGMVCGESKDNPPMAAKSFQAQ-VIVMNHPGEIHAGYTPVLDCHTAHIACKFAELKEKLDRRSGKSLEDNPKFVKSGDAVIAKLIPSKQMVVESYTDFAPLGRFAVR--AVRSVARIGIYVGFKVYAIHEGYQGMCDGGDHIKELSWSDVSNIIQLGGTVIGSARCKDFRERDGRKKAAMNLIKKGINNLVVIGGDGSLTGANVFRQEWGNFVAELSKEGKITSE-EAKACEYLNVVGMVGSIDNDFCGTDMTIGTDTALHRILEAVDAISTTASSHQRCFV--DISKYCKAAPFESVGKKTPVAIRFSTVGGESGSADTARDPRGFAVKFYSEDGNWDLVGNNTPIFFIRDPMFFPSFIHTQKRNPVTHLKDPDMFWDFITLRPE--ATHQVSFLFSDRG-TPDGYRHMNGYGSHTFKPRNKDGEYV-FCKFHFKCDQGIKNLNRHRAGDLSATDPDYAIRDLYNSIATGNFPSWSLHIQVMTQEQADKHRDNPFDLTKVWSQKEFPLLPVGKMVLNLNPKNYFAEVEQIAFSPAHMIPGIEPSPDKMLQG
Paracentr DESTGTMGKRLSNINVENTEENRRAYRHLLFTAPD---EVANYISGVILYDETFWQKTEDGTRLVDILKQRNIIPGIKVDKGVVPLPGTFNNECTTQGLDDLNARCAKYKANGAEFAKWRCVLKISD--LTPSPLAILENANVLARYAVCCQQNGLVPIVEPEVIPDGEHSLERAQYVTEKVLAATYKALNDHHVYLEGTLL-ICDQVSDAVLDAHLAIDPNAKVACECASKTGMIMVFGEVTSNAHVDYQSCVRNAIKAIGYDDSSQGFDYDTCNVLVAIEQQAQEIADSVHV---GKSDD---DIGAGDQGLMFGYATDETEECMPLTVVLAHALTRKMAEIRH---GGDRRLRPDCKSQVTVEY-KMDRGACV-PLRVHTIVISTQHSPDITLPDLQ-KLLREQVIDVVIPKKYVDENTVYH-LNPSGSFIIGGPKGDAGLTGRKIIVDTYGGWGAHGGGAFSGKDFSKVDRSAAYAARWVAKSLVKAGLCKRVLVQVAYSIGISEPLSISVFHYGTSEYSEKELLRIVKA-ALPPILNALEVEGRTSRLVLEVAQHLGENTVRTIAMDGTEGLIRGQKCVDTGSPISIPVGPETLGRIINVIGEPIDERGPIPTDRRAGIHAEAPAFVEMSVSQEILVTGIKVVDLLAPYAKGGKIGLFGGAGVGKTVLIMELINNVAKAHGGYSVFAGVGERTREGNDLYHEMIEGGVISLKDDTSKVALVYGQMNEPPGARARVALTGLTVAEYFRDQEGQDVLLFIDNIFRFTQAGSEVSAL-LGRIPSAVGYQPTLATDMGTMQERITTTKKGSITSVQAIYVPADDLTDPAPATTFAHLDATTVLSRAISELGIYPAVDPLDSTSRIMDPNVVGERHYNIARGIQKILQDNKTLQDIIAILGMDELSEDDKLTVARARKIQRFLSQPFQVAEVFTGSPGKLVKLEETIDGFESIIKGELDHLPE-NKASIDGVLKVLEEAQI-PGNTDVVVAPPTVYLSYMNAKV-PAGVFVAAQSCYKVEKGAFTGETSPAMLQDLGVKWVILGHSERRHVFGEPDELIAQKVAHAL-SCGLKVVACIGEKLEERESGQTNEVVFRQMKALAD--VITD---WSNVVVAYEPVWAIGTGKTASPQQAQQVHQDLRSWLTENVNASVAANTRIVYGG----SVNAKNCCDIGQQADV-DSGKSTTTGHLIYKCGGIDKRAIEKFEKEAQEMGKGSFKYAWVLDKLKAERERGITIDIAL-KFETTKYFVTVIDAPGHRDFIKNMITGTSQADCAVLIIAAGVGEFEAGISKNGQTREHALLCYTLGVKQLIVAINKMDSTEPPYSEARFKEITKEVSAYVKKVGFNPKAVAFVPISGWHGDNMLETSE-KMTWFK---GWTVE--R---KEG----NASGKTLFNALDAILMPERPKHKPLRLPLQDVYKISGIGTVPVGRVETGTIKPGLVAQFAPSGITTEVKSVEMHHESMTEALPGDNVGFNVKNISIKDIKRGFVCGDSKNTPPKVAKSFKAQ-VIVMNHPGQIHAGYAPVLDCHTAHIACKFSELLEKIDRRSGKTLEENPKFVKSGGACIATLVPSKQMCVEPFSESAPLGRFAVR---------------------------------------------------------------------------------------------------------------------------------------------------------------------------------DITKYCKAAPFESIGKKTPVAVRFSTVGGEAGSADTARDPRGFAVKFYSEDGNWDLVGNNTPIFFIRDPMFFASFIHTQKRNPVTHLKDPDMFWDFITLRPE--STHQVSFLFSDRG-TPDGYRHMNGYGSHTFKLRNKDGEHV-FCKFHFKCDQGIKNLNRHRAAELSATDPDYAIRDLYNAIATGNFPSWSLHIQVMTQEQADKHRNNPFDLTKVWSQKEFPLIPAGKMVLNLNPKNYFAEVEQIAFAPAHMIPGIEPSPDKMLQG
Encope    DESTGTMGKRLANIGCENTDDNRRHYRQLLFTAPK---EAADYISGVIMFDETFWQKADDGKRFVEHLQALNMIPGIKVDKGVVPLPGTFNNECTTQGLDDLNARCAKYKANGAQFAKWRCVLKISD--LTPSPLAILENANVLARYAVCCQQNGLVPIVEPEVLPDGDHTLERAQYVTEKVLAATYKALSDHHVFLESTLL-ICDQVSDAVLDAHLSIDPNAKVACECASKTGMIMVFGEVTSNAHVDYQTVVRKTIKEIGYDDSSQGFDYDTCNVLVAIEQQAGEIANTVHV---GKTED---DIGAGDQGLMFGYATDETEECMPLTVVLAHALTVKMAEIRH---GGDRRLRPDCKSQVTVEY-KMDRGACV-PLRVHTIVISTQHSPDITLPDLQ-KLLMEKVIKEVIPKKYLDENTVFH-LNPSGSFLVGGPKGDAGLTGRKIIVDTYGGWGAHGGGAFSGKDFSKVDRSAAYAARWVAKSLVKGGLCKRVLVQVSYSIGISEPLSISVFHYGTSEYSEKELLRVVKS-GLPPILNALEVQGRSSRLVLEVAQHLGENTVRTIAMDGTEGLVRGQRCVDSGTPISIPVGPETLGRIMNVIGEPIDERGPIPTEKRAAIHAEAPEFVEMSVAQEILVTGIKVVDLLAPYAKGGKIGLFGGAGVGKTVLIMELINNVAKAHGGYSVFAGVGERTREGNDLYHEMIEGGVISLKDDTSKVALVYGQMNEPPGARARVALTGLTVAEYFRDQEGQDVLLFIDNIFRFTQAGSEVSAL-LGRIPSAVGYQPTLATDMGTMQERITTTKKGSITSVQAIYVPADDLTDPAPATTFAHLDATTVLSRGIAELGIYPAVDPLDSTSRIMDPNIVGERHYKVARNVQKILQDNKTLQDIIAILGMDELSEDDKLTVSRARKIQRFLSQPFQVAEVFTGSPGKLVNLEETISGFESIVAGEMDHLPE-SKASIDGILKVLGDAQI-PPNTDVVVAPPMVYLSYMNAKI-PAGVFVSAQNCYKKEKGAFTAETSPAMLKDLGISWVILGHSERRHVFGESDELIAEKVAHAL-ASGLKVVACIGEKLEEREAGQTNEVVFRQMKFLAG--VITD---WSNVVIAYDPVWAIGTGKTATPAQAQDVHLAVRKWLERNVGPDVARNIRIIYGG----SVTAANCKELAQQPDV-DSGKSTTTGHLIYKCGGIDKRTIDKFEKEAAETGKGSFKYAWVLDKLKAERERGITIDIALWKFETGNYNVTVIDAPGHRDFIKNMITGTSQADCAVLVVAAGVGEFEAGISKNGQTREHALLCYTLGVKQLIVAVNKMDSSEPPYSEARFNEIVKEVTTYIKKVGYNPKSVAFVPISGWHGDNMLDPSD-KMGWFK---GWNVE--R---KEG----NGSGKTLFQALDAILPPSRPKDKPLRLPLQDVYKIGGIGTVPVGRVETGTIKPGTLVTFSPANITTEVKSVEMHHESLPEAGPGDNVGFNVKNVSTKDIKRGMVAGESANDPPKEAKNFLAQ-TIIMNHPGQIHAGYAPVLDCHTAHIACKFSEIKEKIDRRSGKKLEDNPKFVKMGDAAMVVFIPSKPMCVEKFSEYPPLGRFAVR--AVRSVVRMGIYVGFKVYAIHEGYQGMCDGGDCIRELGWSDVSNIIQLGGTVIGSARCKTFRERDGRKRAARNLIKHGINNLVVIGGDGSLTGANLFRQEWGDLRDELLKEGQVTEE-EAKVCEFLNVVGMVGSIDNDFCGTDMTIGTDTALHRILEAVDAISTTASSHQRC----DITKYCKAAPFESIGKKTPVAVRFSTVGGESGSADTARDPRGFAIKFYSEDGNWDLVGNNTPIFFIRDPMFFPNFIHTQKRNPVTHLKDADMFWDFITLRQE--TTHQVSFLFSDRG-TPDGYRHMNGYGSHTFRMVNKDGSWV-WCKFHFKTDQGIKNLNRHRAGELASSDPDYAIRDLYNAIATGNFPSWTLHIQTMTEEQAKNHRDNPFDLTKVWPQKEFPLIPVGKMVLNLNPKNYFAEVEQIAFSPAHMIPGIEPSPDKMLQG
Dendraste DESTGTMGKRLANINCENTDDNRRHYRQLLFTSPK---EASDYISGVIMYDETFWQQADDGKRFTDHLKALNMIPGIKVDKGVVPLPGTFNNECTTQGLDDLNARCAKYKANGAQFAKWRCVLKISD--LTPSPLAILENANVLARYAVCCQQNGLVPIVEPEVLPDGDHTLERAQYVTEKVLAATYQALNDHHVYLEGTLL-ICDQVSDAVLDAHLAVDPNAKVACECASKTGMIMVFGEVTSNAHVDYQTVVRKTIKEIGYDDSSQGFDYDTCNVLVAIEQQAREIANTVHV---GKAED---DIGAGDQGLMFGYASDETEECMPLTVVLAHALTVKMAEIRH---GGDRRLRPDCKSQVTVEY-KMDRGACV-PLRVHTIVISTQHPPDITLPELQ-QLLMEKVINVVIPKKYMDENTVCH-LNPSGSFLVGGPKGDAGLSGRKIIVDTYGGWGAHGGGAFSGKDFSKVDRSAAYAARWVAKSLVKGGLCKRVLVQVSYSIGISEPLSISVFHYGTSEYSEKELLRIVKS-GLPPILNALEVQGRTSRLVLEVAQHLGENTVRTIAMDGTEGLVRGQRCVDSGTPISIPVGPETLGRIMNVIGEPIDERGPIPTDKRAAIHAEAPEFVEMSVAQEILVTGIKVVDLLAPYAKGGKIGLFGGAGVGKTVLIMELINNVAKAHGGYSVFAGVGERTREGNDLYHEMIEGGVISLKDDTSKVALVYGQMNEPPGARARVALTGLTVAEYFRDQEGQDVLLFIDNIFRFTQAGSEVSAL-LGRIPSAVGYQPTLATDMGTMQERITTTKKGSITSVQAIYVPADDLTDPAPATTFAHLDATTVLSRGIAELGIYPAVDPLDSTSRIMDPNIVGERHYKVARSVQKILQDNKTLQDIIAILGMDELSEDDKLTVSRARKIQRFLSQPFQVAEVFTGSPGKLVNLEETISGFESIVGGEMDHLPE-SKASIDGVLKVLGDAQI-PPNTDVVVAPPMVYLTYMNAKI-PAGVFVSAQNCYKKEKGAFTAETSPAMLKDLGISWVILGHSERRHVFGESDELIAEKVAHAL-ANGLKVVACIGEKLEEREAGQTNEVVFRQMKFLAG--VITD---WSNVVVAYDPVWAIGTGKVATPQQAQEVHQNLRTWLKEKVSAAVSANTRIVYGG----SVNAAN-RDIGQQPDV-GSGKSTTTGHLIYKCGGIDKRTIDKFEKEAAETGKGSFKYAWVLDKLKAERERGITIDIALWKFETTVYSVTVIDAPGHRDFIKNMITGTSQADCAVLVVAAGTGEFEAGISKNGQTREHALLCYTLGVKQLIVAVNKMDSSEPPYSEPRFNEIVKEVTNYIKKVGYNPKTVAFVPISGWHGDNMLEAST-KMSWFK---GWSVE--R---KEG----NAKGITLFQALDAILPPSRPKDKPLRLPLQDVYKIGGIGTVPVGRVETGTIKPGTLVTFSPAQLTTEVKSVEMHHESLTEAGPGDNVGFNVKNVSTKDIKRGMVAGEANNDPPKEAKNFLAQ-TIIMNHPGQIHAGYAPVLDCHTSHIACKFSEIKEKIDRRSGKKLEDNPKFVKMGDAAMVVFLPSKPMCVEKFSEYAPLGRFAVR--AVRSVVRMGIYVSFKVYAIHEGYQGMCDGGDCIRELGWSDVSNIIQLGGTVIGSARCKTFRERDGRKRAARNLIKHGINNLVVIGGDGSLTGANLFRQEWGEFRDELLKEGEVTAD-EAEVCEFLNIVGMVGSIDNDFCGTDMTIGTGTALHRILEAVNAISTTASSHQRCFV--DITKYCKAAPFESIGKKTPIAIRFSTVGGESGSADTARDPRGFAVKFYSEDGNWDLVGNNTPIFFIRDPMFFPNFIHTQKRNPVTHLKDADMFWDFITLRQE--TTHQVSFLFSDRG-TPDGYRHMNGYGSHTFRMVNKDGSWV-WCKFHFKTDQGIKNLNRHRAGELAASDPDYAIRDLYNSIATNNFPSWTLHIQTMTDAQAQAFPDSPFDLTKVWPQKDFPLIPVGKMVLNLNPKNYFAEVEQIAFSPSHMIPGIEPSPDKMLQG
Asterina  DESTGTMGKRLANIGVENTDENRRLYRQLLFTTDP---AIGKNISGVILFHETLYQKADDGTPFVDLIKQKGIIPGIKVDKGVVPLAGFNAGECTTQGMDDLGARCAKYYQDGARFAKWRCVLKITD--LTPSDAAMRENAHILARYASICQQNGLVPIVEPEVLSDGSHNLARCQFVTEKVLSYCYRALNDNHVFLEGTLL-LCDQVSDAVLDAHLAQDPYAKVACETATKTGMVMIFGEISSNANVDYQKVIRDTVKEIGYDSSVKGFDAETCNVLVAIEEQAREIAQSVHI---DKADD---DIGAGDQGLMFGYATDETEELMPLTVVLAHGLTRKMAELRK--DKTVPFLRPDGKSQVTVEY-KQKQGHLE-PMKVHTIVISAQHDPDVTQEELR-KVLREKVIEAVIPAKYLDADTVYH-LNPSGSFVMGGPKGDAGLTGRKIIVDTYGGWGAHGGGAFSGKDVSKVDRSAAYAARWVAKSLVAAKLCKRVLVQVAYAIGISHPLSVFVSSYGSSDKTERELLRIIDD-SLPPILNALEVQGRPSRPVLEVAQHLGENTCRTIAMDGTEGLIRGDKCLDIGSPIRIPVGPETLGRIINVIGESIDERGPIPTDRRAAIHQEAPEFVEMNVAQEILVTGIKVVDLLAPYAKGGKIGLFGGAGVGKTVLIMELINNVAKAHGGYSVFAGVGERTREGNDLYHEMIEGGVISLKDDTSKVALVYGQMNEPPGARARVALTGLTVAEYFRDQEGQDVLLFIDNIFRFTQAGSEVSAL-LGRIPSAVGYQPTLATDMGTMQEIITTTKKGSITSVQAIYVPADDLTDPAPATTFAHLDATTVLSRGIAELGIYPAVDPLDSTSRIMDPNVVGDEHYSVARGVQKILQDYRSLQDIIAILGMDELTEDDKLTVSRARKISRFLSQPFQVAEVFTGSPGKLVPIADTISGFKQILNGEYDHLPE-SKSSINEILHFLKEAEV-PENTDVVVSPPAVYLSYVQERL-PAKISTAAQNCYKVDKGAFTGEISPAMLLDLGLSWVILGHSERRHVFGEKDQLIGEKVQHAL-SKGLKVIACIGETLEQRQQGQTQEIVFHQTKAIAD--NVTD---WDQVVIAYDPVWAIGTGVTATPDQAQEVHLQLRGWLAENVSAAVAKKTRIIYGG----SVNAGNCQELATKPDV-DSGKSTTTGHLIYKCGGIDERTIQKYEKEASETGKGSFKYAWVLDKLKAERERGITIDIALWKFETPKYYCTVIDAPGHRDFIKNMITGTSQADCAVLIVAGGTGEFEAGISKNGQTREHALLAFTLGVKQLIVGVNKMDSTEPPYSESRFKEIEKEVSAYVKKVGYNPKAVAFVPISGWHGDNMLEPSP-KMSWYK---GWEIE--Q---VEV----KSSGKTLVEALDSIMPPQRPSDKPLRLPLQDVYKIGGIGTVPVGRVETGIIKPGVVVTFAPPNITTEVKSVEMHHESLPEALPGDNVGFNVKNVSVKEIKRGMVAGDSKNDPPRGAASFKAQ-VIILNHPGQIHAGYAPVLDCHTAHIACKFAELLEKIDRRSGKKLEDLPKMVKSGDAAIINLIPSKPMCVESFNDYQPLGRLAVR--AVRAVVRMGIYVGFKVYAIHEGYQGMVDGGNCFKDMTWKDVSGIIQRGGTVIGSARCQDFRERWGRKKAALNLIKRGINNLVVIGGDGSLTGANLFRLEWAEHLTELSEEELITDA-EKEHCSHLNIVGMVGSIDNDFCGTDMTIGTDTALHRIIECVDAISTTAQSHQRTFV--DISKYTKACVFESIGKKTPVAVRFSTVGGESGSADTARDPRGFAIKFYSEDGNWDLVGNNTPIFFIRDPIFFPSFTHTQKRNPVTHLKDPDMFWDFITLRPE--ATHQVSFLFSDRG-TPDGYRHMNGYGSHTFKMVNKDGQAF-YCKFHFKTDQGIRNLNAAQADALASSDPDYAIRDLHNAIATNNFPSWSVKLQVMTFEQAEKHRDNPFDLTKVWSQKEYPLIPVGKMVLNLNPRNYFAEVEQIAFAPAHMIPGIEASPDKMLQG
Antedon   DESTGTIGKRFSAIDVENNVDNRRKYRELLFTAGK---ELADSISGVILFEETLYQETKEGVLFTKILKDQGIYCGIKVDKGVVPLAGTI-NEVTTQGLDGMAERCKQYKKDGCDFAKFRCVLKIQE--WTPSNLAIVENANVLARYATICQQAGLVPVVEPEVLQDGVHDIVTCQKITEEVLSVVYRALKLHHVYLEGTLL-ICDQVSDAVLDAHLKQDPYAKVACESVSKTGMILVAGEITSNAHVDYQSVIRNTIKRIGYDDSSKGFDFETRNVLVALEEQATEIAAAVHI---DKKEE---DIGAGDQGLMFGYATNETEELMPLTVVLAHGLTKKLAEERRKKNGQMSYLRPDCKSQVTVQY-RMDDGCCV-PLRVHTVVISTQHSGDVTQKQLR-KDLADIVIPAVIPAKYLDKDTVFH-FNPSGSFLIGGPKGGAGLTGRKIIVDTYGGWGAHGGGAFSGKDMTKVDRSAAYAARWVAKSLVAANVCKRALVQVAYAIGIAEPLSVTVWDYGTSDKSQDELLKLVND-ALPPILNALEVQGRTTRLVLEVSQHLGESTVRTIAMDGTEGLVRGQECVDTGSPISIPVGPETLGRIINVIGEPIDERGPIPTERRAAIHAEAPEFIEMNVEQEILETGIKVVDLLAPYAKGGKIGLFGGAGVGKTVLIMELINNIAKAHGGYSVFAGVGERTREGNDLYHEMIEGGVIDLKGNKSKVALVYGQMNEPPGARARVALTGLTVAEYFRDQEGQDVLLFIDNIFRFTQAGSEVSAL-LGRIPSAVGYQPTLATDMGTMQERITTTTKGSITSVQAIYVPADDLTDPAPATTFAHLDATTVLSRGIAELGIYPAVDPLDSSSRIMDPFIVGDEHYNIARGVQKILQDHRSLQDIIAILGMDELSEEDKLTVSRARKIQRFLSQPFQVAEVFIGTPGKLVPLSETIVGFNKILKGEMDQYPD-SKEAINGILQFLNDSKV-PANTDVVCAPPMVYLPYVKERL-QSGMQVSAQNCYKVASGAFTAETSPAMLKDLGVDWVILGHSERRHVFGETDELIGQKVKHAL-DEGMKVIACIGEQLQERENGLTEEVVFKQMKAIAN--NVND---WSKVVIAYDPVWAIGTGKTATPAQAQEVHLALRNWMSKHVSPEVAKNMRIIYGG----SVTAANCKEIGQQPDV-DSGKSTSTGHLIYKCGGIDKRTIEKFEKEAQEMGKGSFKYAWVLDKLKAERERGITIDIALWKFETTKYYVTIIDAPGHRDFIKNMITGTSQADCAVLIVAAGVGEFEAGISKNGQTREHALLAFTPGVKQLIIGVNKMDSTEPPYSSDRFNEIQKEVSGFIKKVGYNPKAVAFVPISGWHGDNMIEATE-KMAWYK---GWAVE--R---KEG----NASGKTLLEALDAILPPKRPSDKPLRLPLQDVYKIGGIGTVPVGRVETGILKPGMVITVAPAMVSTEIKSVEMHHESLSEANPGDNVGFNVKNVSVKDIRRGMVVGDSKNDPPKESKTFNAQ-VIVLNHPNEIRAGYTPVLDCHTAHIACKFSELLEKIDRRSGKKLEDNPKAVKSGDACIAKMIPTKPMVVETFNDYAPLGRFAVR--AVRSVVRMGIYVGFKVYCIQEGYQGMVNGGDCIKEMAWNGVSNIIQLGGTVIGSARCKDFREREGRKRAAFNLIEKNIDSLVVIGGDGSLTGANLFRQEWFSFLQEFVQEGKLDLQ-KATRFKQLHIVGMVGSIDNDFCGTDMTIGTDTALHRIIEAVDAISTTAQSHQRTFI--DISKYTKASIFDTIGKKTPIGVRFSTVGGESGSADSARDPRGFAVKFYTQDGNWDLVGNNTPIFFIRDPILFPSFIHTQKRNPVTHLKDPDMFWDFISLRPE--TTHQVSFLFSDRG-TPDGYRHMNGYGSHTFKMVNKDDQPV-YCKFHFKTDQGIKNMNAEQAAQMSADDPDYSIRDLYNAIASGNSPSWTLKIQVMTFEQAGKFEFNPFDLTKIWPQKDYPLIPVGRMVLNLNPKNYFAEVEQIAFSPSHMIPGIEASPDKMLQG
Petromyzo DESVGTMGKRLTQIGLENTDEHRRFYRQLLFTTDP---SIKESIGGIIFFHETLYQKSDSGVPFVKLVKDNGILVGIKVDKGVVPLAGTN-GEGTTQGLDGLAERCAQYKKDGADFAKWRCVLKISP--NTPSNLSIIENANVLARYATICQQNGLVPIVEPEILPDGDHDLKTCQYITEKVLAATYKALSDHHVYLEGTLL--------------------------------------------------------------------------------------------------------------------------------------------------------------------------------------------------------------------------------------------QGDAGLTGRKIIVDTYGGWGAHGGGAFSGKDFSKVDRSGAYAARWVAKSLVKAGLCQRVLVQV----------------------------------GLPPILNALEVQGRDTRLVLEVAQHLGESTVRTIAMDGTEGLVRGQVCLDTGTPIRIPVGPETLGRIMNVIGEPIDERGPISSKQFAAIHAEAPEFVEMSVEQEILVTGIKVVDLLAPYAKGGKIGLFGGAGVGKTVLIMELINNVAKAHGGYSVFAGVGERTREGNDLYHEMIESGVINLKDTTSKVALVYGQMNEPPGARARVALTGLTVAEYFRDQEGQDVLLFIDNIFRFTQAGSEVSAL-LGRIPSAVGYQPTLATDMGTMQERITTTKKGSITSVQAIYVPADDLTDPAPATTFAHLDATTVLSRAIAELGIYPAVDPLDSTSRIMDPNIVGLEHYEVARGVQKILQDYKSLQDIIAILGMDELSEEDKLTVARARKIQRFLSQPFQVAEVFTGHQGKLVPLADTIKGFKMILGGEMDHLP--DKASLGALAESMNKASL-DPNTEIVCGAPAIYIDFARQKL-DPKIGVAAQNCYKLAKGAFTGEISPAMIKDCGAHWVILGHSERRHVFGETDELIGQKVAHAL-SEGLGVIACIGEKLDEREAGVTEKVVFDQTKHIAD--NVKD---WSKVVLAYEPVWAIGTGKTASPQQAQEVHEKLRHWLKKHVSEAVANSTRIIYGG----SVTASNCKELAGMADL-DSGKSTSTGHLIYKCGGIDKRTIEKFEKEAAEMGKGSFKYAWVLDKLKAERERGITIDISLWKFETQKYYVTIIDAPGHRDFIKNMITGTSQADCAVLIVAAGVGEFEAGISKNGQTREHALLAYTLGVKQLIVGINKMDSTEPPYSSDRYNEIVKEVGTYIKKIGYNPAAVGFVPISGWHGDNMLEAST-NMPWFK---GWKVE--R---KDG----NASGTTLLEALDAILPPSRPTDKPLRLPLQDVYKIGGIGTVPVGRVETGVLKPGMVVTFAPVNVTTEVKSVEMHHEALTEAVPGDNVGFNVKNVSVR---------------------------------------------------------------------------------------------------------------AAVRAVVRMGIYVGAKVYFVHEGYQGMVDGGDHIEEANWESVSSILQLGGTVIGSARCKEFRTREGRLAAAFHLVQRGISNLCVIGGDGSLTGANIFREEWSGLLQELIKQGKISND-VAERYSHLNIVGMVGSIDNDFCGTDMTIGTDSALHRIIEVVDAIMTTAQSHQR-TFV-DITNYCKAKVFEHVGKRTPIAVRFSTVGGESGSADTVRDPRGFPVKFYTEEGNWDLVGNNVPIFFIRDPILFPSFIHTQKRNPQTHLKDPDMFWDFFSLRPE--SLHHMCILFSDRG-IPDGYRHMNGYGSHTLKMVNAAGEAV-YCKFHYKTDQGIRNIPVEVAERLSGTDPDYSIRDLYRTIADGNFPTWTLYVQIMTFAQAEVHRWNPFDLTKVWPHGEFPLIPVGRLELNRNPTDYFAEVEQIAFDPSNMPPGIEPSPDKMLQV
Tetraodon DESTGTMGKRLQKINVENNEENRRTFRDILFSSDA---SVSKCVGGVIFFHETLYQKSDSGKLFPQVIKEKGIVVGIKVDKGTAGLNGTD-GETTTQGLDGLSERCAQYKKDGCDFAKWRCVLKISD--GCPSALAIAENANVLARYASICQQNGLVPIVEPEILPDGDHDLQRCQYVTEKVLAAVYKALSDHHVYLEGTLL-ICDQISDAVLDAHLKQDPDAKVACETVAKTGMILLAGEVTSRATVDYQKVVRETIRQIGYDDSCKGFDYKTCNVLVALEQQSPDIAQGVHV---DRNEE---DIGAGDQGLMFGYATNETEECMPLTIVLAHKLNAKMAELRR--NGTLPWLRPDSKTQVTVQY-RQDRGAML-PVRVHTIVISVQHDEDVCLEEMR-EALKEKVIKAVVPCTYLDDDTIYH-LQPSGRFVIGGPQGDAGLTGRKIIVDTYGGWGAHGGGAFSGKDYTKVDRSAAYAARWVAKSLVKAGLCKRVLVQVSYAIGVAHPLSISIFHYGTSHKSEQELLDIVKR-GLPPILNALEVAGRDSRLVLEVAQHLGENTVRTIAMDGTEGLVRGQKVLDTGAPIRIPVGPETLGRIMNVIGEPIDERGPITTKQTAPIHAEAPEFTDMSVEQEILVTGIKVVDLLAPYAKGGKIGLFGGAGVGKTVLIMELINNVAKAHGGYSVFAGVGERTREGNDLYHEMIESGVINLKDTTSKVALVYGQMNEPPGARARVALTGLTVAEYFRDQEGQDVLLFIDNIFRFTQAGSEVSAL-LGRIPSAVGYQPTLATDMGTMQERITTTKKGSITSVQAIYVPADDLTDPAPATTFAHLDATTVLSRAIAELGIYPAVDPLDSTSRIMDPNIVGAEHYDVARGVQKILQDYKSLQDIIAILGMDELSEEDKLTVARARKIQRFLSQPFQVAEVFTGHLGKLVPLKETIKGFQSILAGEYDALPE-DKKSLGELIQTLNDAKV-DSNVEVVCGSPSIYLDFVRSKL-NTKFGVAAQNCYKTAKGAFTGEISPAMIKDCGVNWVILGHSERRHVFGESDELIGQKTAHAL-ENGLGVIACIGEKLDEREGGITEKVVFAQTKVIAD--NVKD---WSKVVLAYEPVWAIGTGKTASPQQAQEVHEKLRDWLKTNVSEAVANSVRIIYGG----SVTGATCKELAAQKDV-DSGKSTTTGHLIYKCGGIDKRTIEKFEKEAAEMGKGSFKYAWVLDKLKAERERGITIDISLWKFETSKYYVTIIDAPGHRDFIKNMITGTSQADCAVLIVAAGVGEFEAGISKNGQTREHALLAYTLGVKQLIVGINKMDSTEPNYSQKRYDEIVKEVSTYIKKIGYNPDTVAFVPISGWNGDNMLEPSP-NMTWFK---GWKIS--R---KEG----NASGTTLLEALDAIQPPTRPTDKPLRLPLQDVYKIGGIGTVPVGRVETGVLKPGMVVTFAPVNVTTEVKSVEMHHEALTEALPGDNVGFNVKNVSVKDIRRGNVAGDSKNDPPQEAANFTAQ-VIILNHPGQISAGYAPVLDCHTAHIACKFAELKEKIDRRSGKKLEDNPKSLKSGDAAIVDMIPGKPMCVESFSEYPPLGRFAVR--AVRATVRVGLYTGAKVYFVHEGYQGLVDGGERIRLATWESVSMMLQLGGTVIGSARCKDFRSREGRMKAAANLVKLGITNLCVIGGDGSLTGANEFRTEWSGLLADLVQAGRITEQ-EAKKSSHLNIVGMVGSIDNDFCGTDMTIGTDSALHRIIEVVDAITTTAQSHQR-TFI-DITRYCKAKVFEHVGKTTPIAVRFSTVAGESGKKET??????????????????????????????????????????????????????????????????--???QVSFLFSDRG-LPDGHRHMNGYGSHTFKLVNAKGECV-YCKFHYKTDQGIKNLSVEEAERLASTDPDYAIGDLFNAIANGNYPSWTFYIQVMTFEQAEKFQFNPFDLTKIWPHKEYPLIPVGKMVLNRNPFNYFAEVEQMAFDPSNMPPGIEPSPDKMLQG
Danio     DESTGTMAKRFQKINVENTEENRRSFRDLLFSVDD---SISESIGGVILFHETLYQKSDKGVLFPKVIKDKGIVVGIKVDKGTAGLAGTD-GETTTQGLDGLSERCAQYKKDGCDFAKWRCVLKISD--SCPSALGIAENANVLARYASICQQNGLVPIVEPEILPDGDHDLKQCQYATEKVLAAVYKALSDHHVYLEGTLL-ICDQISDAVLDAHLKQDPDAKVACETVAKTGMILLAGEITSHAVVDYQKVVRDTIKHTGYDDSSKGFDYKTCNVLVALEQQSPDIAQGVHL---DRNEE---DVGAGDQGLMFGYATDETEECMPLTIVLAHKLNAKMAELRR--NGTLPWLRPDSKTQVTVQY-RQDRGAML-PVRVHTIVVSVQHDDVVCLDEMR-DALKEKVVKAVVPNVYLDDDTIYH-LQPSGRFVIGGPQGDAGLTGRKIIVDTYGGWGAHGGGAFSGKDYTKVDRSAAYAARWVAKSLVKAKLCRRVLVQVSYAIGVAHPLSISIFHYGTSQKSEQELLKIVKK-GLPPILNALEVAGRDSRLVLEVAQHLGENTVRTIAMDGTEGLVRGQKVLDTGAPIRIPVGPETLGRIMNVIGEPIDERGPISTKQTAPIHAEAPEFTDMSVEQEILVTGIKVVDLLAPYAKGGKIGLFGGAGVGKTVLIMELINNVAKAHGGYSVFAGVGERTREGNDLYHEMIESGVINLKDTTSKVALVYGQMNEPPGARARVALTGLTVAEYFRDQEGQDVLLFIDNIFRFTQAGSEVSAL-LGRIPSAVGYQPTLATDMGTMQERITTTKKGSITSVQAIYVPADDLTDPAPATTFAHLDATTVLSRAIAELGIYPAVDPLDSTSRIMDPNIVGTEHYDVARGVQKILQDYKSLQDIIAILGMDELSEGDKLTVARARKIQRFLSQPFQVAEVFTGHLGKLVPLKETIKGFKSILGGEYDALPE-DKKSIEELANTLNSAKL-NPDTEVVCGAPTIYLDYARSKL-NPNIDVAAQNCYKVAKGAFTGEISPAMIKDCGVKWVILGHSERRHVFGESDELIGQKVAHAL-ENGLGVIACIGEKLDEREAGITEKVVFAQTKFIAD--NVKD---WSKVVLAYEPVWAIGTGKTASPQQAQEVHDKLRQWLKTNVSEAVANSVRIIYGG----SVTGGTCKELASQKDL-DSGKSTTTGHLIYKCGGIDKRTIEKFEKEAAEMGKGSFKYAWVLDKLKAERERGITIDIALWKFETSKYYVTIIDAPGHRDFIKNMITGTSQADCAVLIVAGGVGEFEAGISKNGQTREHALLAFTLGVKQLIVGVNKMDSTEPPYSQARFEEITKEVSAYIKKIGYNPASVAFVPISGWHGDNMLEASS-NMGWFK---GWKIE--R---KEG----NASGTTLLDALDAILPPSRPTDKPLRLPLQDVYKIGGIGTVPVGRVETGVLKPGMVVTFAPANVTTEVKSVEMHHESLTEATPGDNVGFNVKNVSVKDIRRGNVAGDSKNDPPMEAANFNAQ-VIILNHPGQISQGYAPVLDCHTAHIACKFAELKEKIDRRSGKKLEDNPKALKSGDAAIVEMVPGKPMCVESFSTYPPLGRFAVR--AVRATVRVGLYTGAKVFFVHEGYQGLVDGGDHIRPATWESVSMMLQLGGTVIGSARCKDFQTREGRLKAAYNLVKLGITNLCVIGGDGSLTGANIFRTEWSDLLKDHVSKGKITKE-EAKASSHLNIVGMVGSIDNDFCGTDMTIGTDSALHRIIEVVDSITTTAQSHQR-AFI-DITRYSKAKVFEHVGKTTPIAVRFSTVAGEAGSSDTVRDPRGFAVKFYTDEGNWDLTGNNTPIFFIRDTLLFPSFIHSQKRNPQTHLKDPDMVWDFWSLRPE--SLHQVSFLFSDRG-IPDGYRHMNGYGSHTFKLVNAQGQPV-YCKFHYKTNQGIKNIPVEEADRLAATDPDYSIRDLYNAIANGNFPSWTFYIQVMTFEQAENWKWNPFDLTKVWSHKEFPLIPVGRFVLNRNPVNYFAEVEQLAFDPSNMPPGIEPSPDKMLQG
Xenopus   DESVGTMGSRLKRINVENIEENRRLYRELLFTADP---SIKDSIGGVILFHETLYQKSRDGVLFPKILKDLGIVVGIKVDKGTAPLAGTD-GETTTQGLDGLAERCAQYKKDGADFAKWRCVLKISD--SAPSSLAIYENANVLARYASICQQNGLVPIVEPEILSDGSHDLQRCQYETEKVLSAVYAALIQHHVYLEGTLL-ICDQISDAVLDAHLKQDPDAKVACETVAKTGMILLAGEITSRASVDYQKIVRDTIKHIGYDDSSKGFDYKTCNVLVALEQQSPDIAQGVHL---DRNEE---DVGAGDQGLMFGYATDETEEGMPLTIVLAHKLNARMAELRR--NGTLPWLRPDSKTQVTVQY-MQDRGAVI-PIRVHTIVVSVQHDETICLDEMR-DALKEKIVKAVVPAKYLDDDTIYH-LQPSGRFVIGGPQGDAGLTGRKIIVDTYGGWGAHGGGAFSGKDYTKVDRSAAYAARWVAKSLVKSGLCRRVLVQVAYAIGVSHPLSISIFHYGTSQKSERELLAIVKK-GLPPILNALEVQGRDTRLVLEVAQHLGENTVRTIAMDGTEGLVRGQKVLDAGTPIRIPVGPETLGRIMNVIGEPIDERGPITTKQFAAIHAEAPEFVEMSVEQEILVTGIKVVDLLAPYAKGGKIGLFGGAGVGKTVLIMELINNVAKAHGGYSVFAGVGERTREGNDLYHEMIESGVINLKDTTSKVALVYGQMNEPPGARARVALTGLTVAEYFRDQEGQDVLLFIDNIFRFTQAGSEVSAL-LGRIPSAVGYQPTLATDMGTMQERITTTKKGSITSVQAIYVPADDLTDPAPATTFAHLDATTVLSRAIAELGIYPAVDPLDSTSRIMDPNIVGLEHYEVARGVQKILQDYKSLQDIIAILGMDELSEEDKLTVARARKIQRFLSQPFQVAEVFTGHLGKLVPLKDTIKGFKQILHGGYDNLPE-DKKSLTELINTLNSGKI-SADTEVVCGAPTIYLDFARQKL-DAKFAVSAQNCYKVAKGAFTGEISPAMIKDCGATWVILGHSERRHVFGESDELIGQKVAHAL-SENVGVIGCIGEKLDQREAGITEKVVFEQTKAIAD--NVKD---WSKVVLAYEPVWAIGTGKTATPEQAQEVHKKLREWLKTNVSEDVAKSVRIIYGG----SVTGGTCKELGAQPDI-DSGKSTTTGHLIYKCGGIDKRTIEKFEKEAAEMGKGSFKYAWVLDKLKAERERGITIDISLWKFETSKYYVTIIDAPGHRDFIKNMITGTSQADCAVLIVAAGVGEFEAGISKNGQTREHALLAYTLGVKQLIVGVNKMDSTEPPYSQKRYEEIVKEVSTYIKKIGYNPDTVAFVPISGWNGDNMLEPSA-NMPWFK---GWKIS--R---KEG----SGSGTTLLEALDCILPPSRPTDKPLRLPLQDVYKIGGIGTVPVGRVETGVLKPGMVVTFAPVNVTTEVKSVEMHHEALSEAMPGDNVGFNVKNVSVKDVRRGNVAGDSKNDPPMEAGTFTAQ-VIILNHPGQIGAGYAPVLDCHTAHIACKFAELKEKIDRRSGKKLEDNPKFLKSGDAAIVDMIPGKPMCVESFSDYPPLGRFAVR--AVRAVVRVGIYTGAKVYFVHEGYQGLVDGGDNIKEATWESVSMMLQLGGTVIGSARCQDFRGREGRLKAACNLVKKGITNLCVIGGDGSLTGADTFRTEWSNLLADLVKAGRITAD-ESKKSSHLNIVGLVGSIDNDFCGTDMTIGTDSALHRIMEIVDAITTTAQSHQR-TFV-DITKYCRAKVFERVGKRTDVAVRFSTVAGEAGSADSVRDPRGFALKFYTDDGIWDLVGNNTPIFFIRDPMMFPSFIHSQKRNPQTHLKDPDTVWDFWSLRPE--TLHQVTFLFSDRG-IPDGHRHMNGYGSHTFKLVNAEGKAV-YCKFHYKTDQGIKNLSVEEADRLVVSDPDYGIRDLFQSIAKKNFPSWTMYLQVMTFEEAEKCPFNPFDLTKVWPHRDYPLIPVGKLVLNRNPENYFAEVEQIAFDPSNMPPGIEASPDKMLQG
Monodelph DESVGTMGNRLQRIKVENTEENRRQFREILFTVDK---SINQSIGGVILFHETLYQKDSQGKWFRDILKEKGIVVGIKLDQGAAPLAGTN-QETTIQGLDGLSQRCAQYKKDGCDFGKWRAVLKIGD--HCPSNLAIQENANALARYASICQQNGLVPIVEPEVIPDGDHDLEHCQYVSEKVLAAVYKALSDHHVYLEGTLL-ICDQISDAVLDAHLQQDPDAKVACETVAKTGMILLAGEITSRAAVDYQKVVRETIKHVGYDDSSKGFDYKTCNVLVALEQQSPDIAQGVHL---DRNEE---DIGAGDQGLMFGYATDETEECMPLTIVLAHKLNAKLAELRR--NGTLPWLRPDSKTQVTVQY-MQDRGAVL-PIRVHTIVISVQHDEDVCVDEMR-DALKEKVIKAVVPAKYLDEDTIYH-LQPSGRFVIGGPQGDAGLTGRKIIVDTYGGWGAHGGGAFSGKDYTKVDRSAAYAARWVAKSLVKGGLCRRVLVQVSYAIGVSHPLSISIFHYGTSQKSERELLDIVKK-GLPPILNALEVQGRDTRLVLEVAQHLGESTVRTIAMDGTEGLVRGQKVLDSGAPIKIPVGPETLGRIMNVIGEPIDERGPIKTKQFAAIHAEAPEFMEMSVEQEILVTGIKVVDLLAPYAKGGKIGLFGGAGVGKTVLIMELINNVAKAHGGYSVFAGVGERTREGNDLYHEMIESGVINLKDATSKVALVYGQMNEPPGARARVALTGLTVAEYFRDQEGQDVLLFIDNIFRFTQAGSEVSAL-LGRIPSAVGYQPTLATDMGTMQERITTTKKGSITSVQAIYVPADDLTDPAPATTFAHLDATTVLSRAIAELGIYPAVDPLDSTSRIMDPNIVGNEHYDVARGVQKILQDYKSLQDIIAILGMDELSEEDKLTVSRARKIQRFLSQPFQVAEVFTGHMGKLVPLKETIKGFQQILAGQYDH----DKKSLGELITSINGAKV-PANTEVVCGAPSIYLDFVRQKL-DEKIGVAAQNCYKVAKGAFTGEISPAMIKDCGVTWVILGHSERRHVFGESDELIGQKVAHAL-AEGLGVIACIGEKLDEREAGITEKVVFEQTKAIAD--NVKD---WSKVVLAYEPVWAIGTGKTATPQQAQEVHEKLRSWLKTHVSEPVSQSTRIIYGG----SVTGANCKDLASQGDV-DSGKSTTTGHLIYKCGGIDKRTIEKFEKEAAEMGKGSFKYAWVLDKLKAERERGITIDISLWKFETSKYYVTIIDAPGHRDFIKNMITGTSQADCAVLIVAAGVGEFEAGISKNGQTREHALLAYTLGVKQLIVGVNKMDSTEPPYSQKRYEEIVKEVSTYIKKIGYNPDTVAFVPISGWNGDNMLEPSS-NMPWFK---GWKVT--R---KDG----NANGTTLLEALDCILPPTRPTDKPLRLPLQDVYKIGGIGTVPVGRVETGVLKPGMVVTFAPVNVTTEVKSVEMHHEALSEALPGDNVGFNVKNVSVKDVRRGNVAGDSKNDPPMEAAGFTAQ-VIILNHPGQISAGYAPVLDCHTAHIACKFAELKEKIDRRSGKKLEDGPKFLKSGDAAIVDMVPGKPMCVESFSDYPPLGRFAVR--AVRAVVRMGIYVGAKMFFVHEGYQGMVDGGSNIVQVSWESVSSILQRGGTVIGSARCSAFRNREGRLKAAANLLEKGITNLCVIGGDGSLTGANLFREEWSGLLDELAKNGKISKD-DVKNYSHLNIVGLVGSIDNDFCGTDMTIGTDSALHRIIEVVDAIMTTALSHQR-TFV-DITKYSKAKVFEYVGKRTPIAVRFSTVAGESGSADTVRDPRGFAVKFYTEEGNWDLTGNNTPIFFIRDPLLFPSFIHSQKRNPQTHLKDANMVWDFWSLRPE--SLHQVTFLFSDRG-IPDGHRHMNGYGSHTFKLVNTNGEAV-YCKFHYKTDQGIKNLSVEEAGRLAQEDPDYGLRDLFNAIETENFPSWTFYIQVMTFEQAEKFPFNPFDLTKVWPHADYPLMPVGKLVLNRNPRNYFAEVEQLAFDPSNMPPGIEPSPDKMLQG
Rattus    DESVGTMGNRLQRIKVENTEENRRQFRELLFSVDN---SISQSIGGVILFHETLYQKDSQGKLFRNILKEKGIVVGIKLDQGGAPLAGTN-KETTIQGLDGLSERCAQYKKDGVDFGKWRAVLRISD--QCPSSLAIQENANALARYASICQQNGLVPIVEPEVLPDGDHDLEHCQYVSEKVLAAVYKALNDHHVYLEGTLL-ICDQINDAVLDAHLQQDPDAKVACETVAKTGMILLAGEITSRAAIDYQKVVREAIKHIGYDDSSKGFDYKTCNVLVALEQQSPDIAQGVHL---DRNEE---DIGAGDQGLMFGYATDETEECMPLTIVLAHKLNAKLAELRR--NGTLPWLRPDSKTQVTVQY-MQDRGAVI-PIRVHTIVISVQHDEEVCLDEMR-DALKEKLIKAVVPAKYLDEDTIYH-LQPSGRFVIGGPQGDAGLTGRKIIVDTYGGWGAHGGGAFSGKDYTKVDRSAAYAARWVAKSLVKGGLCRRVLVQVSYAIGVSHPLSISIFHYGTSQKSERELLEIVKN-GLPPILNALEVQGRESRLVLEVAQHLGESTVRTIAMDGTEGLVRGQKVLDSGAPIKIPVGPETLGRIMNVIGEPIDERGPIKTKQFAPIHAEAPEFIEMSVEQEILVTGIKVVDLLAPYAKGGKIGLFGGAGVGKTVLIMELINNVAKAHGGYSVFAGVGERTREGNDLYHEMIESGVINLKDATSKVALVYGQMNEPPGARARVALTGLTVAEYFRDQEGQDVLLFIDNIFRFTQAGSEVSAL-LGRIPSAVGYQPTLATDMGTMQERITTTKKGSITSVQAIYVPADDLTDPAPATTFAHLDATTVLSRAIAELGIYPAVDPLDSTSRIMDPNIVGSEHYDVARGVQKILQDYKSLQDIIAILGMDELSEEDKLTVSRARKIQRFLSQPFQVAEVFTGHMGKLVPLKETIKGFQQILAGDYDHLPE-KKKCLGELICTLNAAKM-PADTEVVCAPPTAYIDFARQKL-DPKIAVAAQNCYKVTNGAFTGEISPGMIKDLGATWVVLGHSERRHVFGESDELIGQKVNHAL-SEGLGVIACIGEKLDEREAGITDKVVFEQTKAIAD--NVKD---WSKVVLAYEPVWAIGTGKTATPQQAQEVHEKLRGWLKCNVSEEVAQCTRIIYGG----SVTGATCKELASQPDV-DSGKSTTTGHLIYKCGGIDKRTIEKFEKEAAEMGKGSFKYAWVLDKLKAERERGITIDISLWKFETSKYYVTIIDAPGHRDFIKNMITGTSQADCAVLIVAAGVGEFEAGISKNGQTREHALLAYTLGVKQLIVGVNKMDSTEPPYSQKRYEEIVKEVSTYIKKIGYNPDTVAFVPISGWNGDNMLEPSA-NMPWFK---GWKVT--R---KDG----SASGTTLLEALDCILPPTRPTDKPLRLPLQDVYKIGGIGTVPVGRVETGVLKPGMVVTFAPVNVTTEVKSVEMHHEALSEALPGDNVGFNVKNVSVKDVRRGNVAGDSKNDPPMEAAGFTAQ-VIILNHPGQISAGYAPVLDCHTAHIACKFAELKEKIDRRSGKKLEDGPKFLKSGDAAIVDMVPGKPMCVESFSDYPPLGRFAVR--TVRAVVRVGIFTGLRVFFVHEGYQGLVDGGEHIREATWESVSMMLQLGGTVIGSARCKDFREREGRLRAAHNLVKRGITNLCVIGGDGSLTGADTFRSEWSDLLNDLQKDGKITAE-ERTKSSYLNIVFLVGSIDNDFCGTDMTIGTDSALHRIVEIVDAITTTAQSHQR-TFV-DITRYSKAKVFEHIGKRTPIAVRFSTVAGESGSADTVRDPRGFAVKFYTEDGNWDLVGNNTPIFFIRDAMLFPSFIHSQKRNPQTHLKDPDMVWDFWSLCPE--SLHQVTFLFSDRG-IPDGHRHMNGYGSHTFKLVNANGEAV-YCKFHYKTDQGIKNLPVEEAGRLAQEDPDYGLRDLFNAIASGNYPSWTFYIQVMTFKEAETFPFNPFDLTKVWPHKDYPLIPVGKLVLNRNPANYFAEVEQMAFDPSNMPPGIEPSPDKMLQG
Homo      DESVGTMGNRLQRIKVENTEENRRQFREILFSVDS---SINQSIGGVILFHETLYQKDSQGKLFRNILKEKGIVVGIKLDQGGAPLAGTN-KETTIQGLDGLSERCAQYKKDGVDFGKWRAVLRIAD--QCPSSLAIQENANALARYASICQQNGLVPIVEPEVIPDGDHDLEHCQYVTEKVLAAVYKALNDHHVYLEGTLL-ICDQISDAVLDAHLQQDPDAKVACETVAKTGMILLAGEITSRAAVDYQKVVREAVKHIGYDDSSKGFDYKTCNVLVALEQQSPDIAQGVHL---DRNEE---DIGAGDQGLMFGYATDETEECMPLTIVLAHKLNAKLAELRR--NGTLPWLRPDSKTQVTVQY-MQDRGAVL-PIRVHTIVISVQHDEEVCLDEMR-DALKEKVIKAVVPAKYLDEDTIYH-LQPSGRFVIGGPQGDAGLTGRKIIVDTYGGWGAHGGGAFSGKDYTKVDRSAAYAARWVAKSLVKGGLCRRVLVQVSYAIGVSHPLSISIFHYGTSQKSERELLEIVKK-GLPPILNALEVQGRETRLVLEVAQHLGESTVRTIAMDGTEGLVRGQKVLDSGAPIKIPVGPETLGRIMNVIGEPIDERGPIKTKQFAPIHAEAPEFMEMSVEQEILVTGIKVVDLLAPYAKGGKIGLFGGAGVGKTVLIMELINNVAKAHGGYSVFAGVGERTREGNDLYHEMIESGVINLKDATSKVALVYGQMNEPPGARARVALTGLTVAEYFRDQEGQDVLLFIDNIFRFTQAGSEVSAL-LGRIPSAVGYQPTLATDMGTMQERITTTKKGSITSVQAIYVPADDLTDPAPATTFAHLDATTVLSRAIAELGIYPAVDPLDSTSRIMDPNIVGSEHYDVARGVQKILQDYKSLQDIIAILGMDELSEEDKLTVSRARKIQRFLSQPFQVAEVFTGHMGKLVPLKETIKGFQQILAGEYDHLPE-RKQSLGELIGTLNAAKV-PADTEVVCAPPTAYIDFARQKL-DPKIAVAAQNCYKVTNGAFTGEISPGMIKDCGATWVVLGHSERRHVFGESDELIGQKVAHAL-AEGLGVIACIGEKLDEREAGITEKVVFEQTKVIAD--NVKD---WSKVVLAYEPVWAIGTGKTATPQQAQEVHEKLRGWLKSNVSDAVAQSTRIIYGG----SVTGATCKELASQPDV-DSGKSTTTGHLIYKCGGIDKRTIEKFEKEAAEMGKGSFKYAWVLDKLKAERERGITIDISLWKFETSKYYVTIIDAPGHRDFIKNMITGTSQADCAVLIVAAGVGEFEAGISKNGQTREHALLAYTLGVKQLIVGVNKMDSTEPPYSQKRYEEIVKEVSTYIKKIGYNPDTVAFVPISGWNGDNMLEPSA-NMPWFK---GWKVT--R---KDG----NASGTTLLEALDCILPPTRPTDKPLRLPLQDVYKIGGIGTVPVGRVETGVLKPGMVVTFAPVNVTTEVKSVEMHHEALSEALPGDNVGFNVKNVSVKDVRRGNVAGDSKNDPPMEAAGFTAQ-VIILNHPGQISAGYAPVLDCHTAHIACKFAELKEKIDRRSGKKLEDGPKFLKSGDAAIVDMVPGKPMCVESFSDYPPLGRFAVR--AVRAVVRVGIFTGARVFFVHEGYQGLVDGGDHIKEATWESVSMMLQLGGTVIGSARCKDFREREGRLRAAYNLVKRGITNLCVIGGDGSLTGADTFRSEWSDLLSDLQKAGKITDE-EATKSSYLNIVGLVGSIDNDFCGTDMTIGTDSALHRIMEIVDAITTTAQSHQR-TFV-DITKYSKAKVFEHIGKKTPIAVRFSTVAGESGSADTVRDPRGFAVKFYTEDGNWDLVGNNTPIFFIRDPILFPSFIHSQKRNPQTHLKDPDMVWDFWSLRPE--SLHQVSFLFSDRG-IPDGHRHMNGYGSHTFKLVNANGEAV-YCKFHYKTDQGIKNLSVEDAARLSQEDPDYGIRDLFNAIATGKYPSWTFYIQVMTFNQAETFPFNPFDLTKVWPHKDYPLIPVGKLVLNRNPVNYFAEVEQIAFDPSNMPPGIEASPDKMLQG
Gallus    DESVGTMGNRLQRINVENTEENRRAFREILFSSDA---SISKSIGGVILFHETLYQKDSSGKPFPAIIKEKGMVVGIKLDAGTAPLAGTN-GETTIQGLDKLAERCAQYKKDGADFGKWRAVLKISS--TTPSQLAIQENANTLARYASICQQNGLVPIVEPEVLPDGDHDLQRCQYVTEKVLAAVYKALNDHHVYLEGTLL-ICDQISDAVLDAHLKQDPNAKVACETVCKTGMVLLCGEITSHAIVDYQRVVRDAIRHIGYDDSAKGFDYKTCNVLVALEQQSPDIAQGVHL---HRDEE---DVGAGDQGLMFGYATDETEECMPLTIILAHKLNARLAELRR--SGELPWLRPDSKTQVTVQY-IQENGAVI-PVRVHTIVISVQHDETVTLENMR-KTLKDRVIKAVVPAKYLDERTIYH-LQPSGRFVIGGPQGDAGVTGRKIIVDTYGGWGAHGGGAFSGKDYTKVDRSAAYAARWVAKSLVKAGLCRRVLVQVSYAIGVARPLSISLFTYGTSQKTEKELLDIVHK-GLPPILNALEVQGRETRLVLEVAQHLGENTVRTIAMDGTEGLVRGQKVLDSGAPIRIPVGPETLGRIMNVIGEPIDERGPITTKQFAAIHAEAPEFVEMSVEQKILVTGIKVVDLLAPYAKGGKIGLFGGAGVGKTVLIMELINNVAKAHGGYSVFAGVGERTREGNDLYHEMIESGVINLKDATSKVALVYGQMNEPPGARARVALTGLTVAEYFRDQEGQDVLLFIDNIFRFTQAGSEVSAL-LGRIPSAVGYQPTLATDMGTMQERITTTRKGSITSVQAIYVPADDLTDPAPATTFAHLDATTVLSRAIAELGIYPAVDPLDSTSRIMDPNIVGPEHYDVARGVQKILQDYKSLQDIIAILGMDELSEEDKLTVARARKIQRFLSQPFQVAEVFTGHMGKLVPLKETIKGFKQILAGEYDHLPE-DKKSLGELIHTLNGAKL-SADTEVVCGAPSIYLDFARQKL-DAKIGVAAQNCYKVPKGAFTGEISPAMIKDIGAAWVILGHSERRHVFGESDELIGQKVAHAL-AEGLGVIACIGEKLDEREAGITEKVVFEQTKAIAD--NVKD---WSKVVLAYEPVWAIGTGKTATPQQAQEVHEKLRGWLKSHVSDAVAQSTRIIYGG----SVTGGNCKELASQHDV-DSGKSTTTGHLIYKCGGIDKRTIEKFEKEAAEMGKGSFKYAWVLDKLKAERERGITIDISLWKFETSKYYVTIIDAPGHRDFIKNMITGTSQADCAVLIVAAGVGEFEAGISKNGQTREHALLAYTLGVKQLIVGVNKMDSTEPPYSQKRYEEIVKEVSTYIKKIGYNPDTVAFVPISGWNGDNMLEPSS-NMPWFK---GWKVT--R---KDG----NASGTTLLEALDCILPPTRPTDKPLRLPLQDVYKIGGIGTVPVGRVETGVLKPGMVVTFAPVNVTTEVKSVEMHHEALSEALPGDNVGFNVKNVSVKDVRRGNVAGDSKNDPPMEAAGFTAQ-VIILNHPGQISAGYAPVLDCHTAHIACKFAELKEKIDRRSGKKLEDGPKFLKSGDAAIVDMIPGKPMCVESFSDYPPLGRFAVR--AVRAVVRVGIYTGAKVYFVHEGYQGLVDGGDNLKEATWESVSMMLQLGGTVIGSARCQDFRTREGRLKAARNLVKRGITNLCVIGGDGSLTGADTFRAEWSSLLAELLKTGGITAE-EAKKSSHLNIVGMVGSIDNDFCGTDMTIGTDSALHRIMEIVDAITTTAQSHQR-TFV-DITKYCKAKVFEHIGKRTPIAIRFSTVAGESGSADTVRDPRGFAMKFYTEEGNWDLVGNNTPIFFIRDAMLFPSFIHSQKRNPQTHLKDPDMVWDFLSLRPE--SLHQVSFLYSDRG-IPDGFRHMNGYGSHTFKLVNASGGAV-YCKFHVKTDQGIKNLSVEEAARLASTDPDYGIRDLYNAIANGNYPSWSFYIQVMTFEEAERFPFNPFDLTKIWPHGDYPLIPVGKIVLNRNPVNYFTEVEQMAYDPSNMPPGIEPSPDKMLQG
Anolis    DESVGTMGNRLQRIKVENTEENRRAFRDILFSSDN---SISQQIGGVIFFHETLYQKDNTGKLFPTVIKDKGIVVGIKLDKGTAPLAGTN-GETTIQGLDGLAERCAQYKKDGADFGKWRAVLKITN--TTPSTLAIQENANTLARYASICQQHGLVPIVEPEILPDGDHDLQRCQYVTEKVLAAVYKALNDHHVYLEGTLL-ICDQISDAVLDAHLKQDPNAKVACETAAKTGMILLAGEITSSAAVDYQKIVRETIKHIGYDDSSKGFDYKTCNVLVALEQQSPDIAQGVHL---DRKEE---DIGAGDQGLMFGYATDETEECMPLTLLLAHQLNAKLAELRR--NHTLPWLRPDSKTQVTVQY-RQDRGAVI-PIRVHTIVISVQHDEKIGLDEMR-DALKEKVVRAVVPSRYLDDDTVYH-LQPSGRFVIGGPQGDAGLTGRKIIVDTYGGWGAHGGGAFSGKDYTKVDRSASYAARWVAKSLVKSGLCRRVLVQV----------------------------------ALPPILNALEVQGRDTRLVLEVAQHLGENTVRTIAMDGTEGLVRGQRVLDLGAPIRIPVGPETLGRIMNVIGEPIDERGPITTKQFAAIHAEAPAFVEMSVEQEILVTGIKVVDLLAPYAKGGKIGLFGGAGVGKTVLIMELINNVAKAHGGYSVFAGVGERTREGNDLYHEMIESGVINLKDATSKVALVYGQMNEPPGARARVALTGLTVAEYFRDQEGQDVLLFIDNIFRFTQAGSEVSAL-LGRIPSAVGYQPTLATDMGTMQERITTTQKGSITSVQAIYVPADDLTDPAPATTFAHLDATTVLSRAIAELGIYPAVDPLDSTSRIMDPNIVGQEHYDVARGVQKILQDYKSLQDIIAILGMDELSEEDKLTVARARKIQKFLSQPFQVAEVFTGYAGKLVPLKETIKGFQQILTGEYDHLPE------------------------VVCGAPTIYLDFARQKL-DAKFGVAAQNCYKVAKGAFTGEISPAMIKDIGATWVILGHSERRHIFGESDELIGQKVAHAL-AEGLGVIACIGEKLDEREAGITEKVVFEQTKAIAD--NVKD---WSKVVLAYEPVWAIGTGKTATPQQAQEVHLKLRGWLKSHVSDAVSQSTRIIYGG----SVTGATAKELASQPDL-DSGKSTTTGHLIYKCGGIDKRTIEKFEKEAAEMGKGSFKYAWVLDKLKAERERGITIDISLWKFETSKYYVTIIDAPGHRDFIKNMITGTSQADCAVLIVAAGVGEFEAGISKNGQTREHALLAYTLGVKQLIVGVNKMDSTEPPYSQKRYEEIVKEVSTYIKKIGYNPDTVAFVPISGWNGDNMLEPSS-NMPWFK---GWKVT--R---KDG----SASGTTLLEALDSILPPTRPTDKPLRLPLQDVYKIGGIGTVPVGRVETGILKPGMVVTFAPVNVTTEVKSVEMHHEALSEAFPGDNVGFNVKNVSVKDVRRGNVAGDSKNDPPMEAAGFTAQ-VIILNHPGQISAGYAPVLDCHTAHIACKFAELKEKIDRRSGKKLEDGPKFLKSGDAAIVDMIPGKPMCVESFSDYPPLGRFAVR--AVRAVVRVGIYTGAKVFFVHEGYQGLVDGGDNIREATWESVSMMLQLGGTVIGSARCKDFRDREGRLKAARNLVKRGITNLCVIGGDGSLTGADTFRAEWSGLLQDLVKTGGITAE-EAKNSSHLNIVGMVGSIDNDFCGTDMTIGTDSALHRIMEIVDAITTTAQS--------DITKYCKAKVFEHIGKKTLIAIRFSTVAGEAGSADTVRDPRGFAMKFYTEEGNWDLVGNNTPIFFIRDAMLFPSFIHSQKRNPQTHLKDPDMVWDFWSLRPE--SLHQVSFLFSDRG-IPDGHRHMNGYGSHTFKLVNAGGKAV-YCKFHVKTDQGIKNLSVEEAGRLASEDPDYALRDLYNAIAHGNYPSWTFYIQVMTFEQAERFPFNPFDLTKIWPHKDYPLIPVGKIVLNKNPINYFAEVEQLAFDPSNMPPGVEPSPDKMLQS
Haliotis  DESTGTMGKRLSGINVENTEDNRRKYRELLFTAPA---AVTENISGVILFHETLYQKASDGTPFVKILQDKGIIPGIKVDKGVVPLAGTF-NECTTQGLDDLGARCAQYKKDGAQFAKWRCVLKIGP--HTPSYQSMLENGNVLARYASICQQNGLVPIVGPEVLPDGEHDIQTAQRVTEQVLAFTYKALADHNVFLEGTLL-ICDQISDAILDAHLKQDPNAKVACETVAKTGMVLVAGEITSKAHVDYQKVIRDTIKQIGYDDSSKGFDYKTCNVLIALEEQSPDIAQGVHV---ARNDE---DIGAGDQGLMFGYATDESEECMPLTLVLSHQLKARIAQLRR--SGEMAWARPDSKVQVTIEY-KYVKGAAV-PIRVHTVVISVQHDETITLEKLR-KDLKEKVCDRVIPNKLSDSQTIYH-LQPSGRFIIGGPQGDAGLTGRKIIVDTYGGWGAHGGGAFSGKDFSKVDRSAAYAARWVAKSLVKAGLCKRVLIQVSYAIGIAEPLSITVFSYGTSHKSEAELLEIVKN-DLPPILNALEVQNRSPRLVLEIAQHLGENTVRTIAMDGTEGLIRGQVCLDTGTPIRIPVGPKTLGRIINVIGEPIDERGPVETENFAAIHAEAPEFVDMNVQQEILETGIKVVDLLAPYAKGGKIGLFGGAGVGKTVLIMELINNVAKAHGGYSVFAGVGERTREGNDLYHEMITSKVISLTDDTSKVSLVYGQMNEPPGARARVALTGLTVAEYFRDMEGQDVLLFIDNIFRFTQAGSEVSAL-LGRIPSAVGYQPTLATDMGTMQERITTTKKGSITSVQAIYVPADDLTDPAPATTFAHLDATTVLSRGIAELGIYPAVDPLDSTSRILDPNVVGDEHYGIARGVQKILQDYKSLQDIIAILGMDELSEEDKMTVARARKVQRFLSQPFQVAEVFTGSEGKYVALKDTIRGFQQILKGELDHLPE-DKASIDGIIAFLNAGPL-DENAEVIVAPATPYLDYVRSKV-NANVAVAAQNCYKVGKGAFTGEISPSMIKDVGATWVILGHSERRHVFGESDELIGEKVKFAL-SEGLNVIACIGEKLEEREAGKTNEVVFRQTKAIAD--NVSD---WKRVVLAYEPVWAIGTGKTATPDQAQEVHDSLRKWVSENVSSEVAQNVRIQYGG----SVNAANCKELGAKPDV-DSGKSTTTGHLIYKCGGIDERTIQKFEKEAQEMGKGSFKYAWVLDKLKAERERGITIDIALWKFETTKFYITIIDAPGHRDFIKNMITGTSQADCAVLIVASGVGEFEAGISKEGQTREHALLAYTLGVKQLIIGVNKMDSTVPPYSEARYDEIVKEVSGYIKKIGYNPKAVAFVPISGFHGDNMLELSD-KMKWFK---GWAVE--R---KEG----NGNGKTLFEALDSILPPQRPTDKALRLPLQDVYKIGGIGTVPVGRVETGILKPGMIVTFAPSALTTEVKSVEMHHESLPEALPGDNVGFNVKNVSVKELRRGFVAGDSKNDAPKECASFYAQ-VIILNHPGEIKNGYSPVLDCHTAHIAVKFSEIKEKCDRRSGKKLEENPKSVKSGDAAMIVCLPSKPMCVEAFSSYPPLGRFAVR---------------------------------------------------------------------------------------------------------------------------------------------------------------------------------DITKYCKAKVFERVGKKTPIAIRFSTVGGEKGSADTARDPRGFAIKFYTDYGNWDLVGNNTPIFFIRDPMLFPSFIHTQKRNPVTNLKDPDMFWDFITLRPE--TTHQVSFLFSNRG-TPDGYRHMNGYGSHTFKMVNAKGESV-YCKFHFKTNQGIKNFTGAQADKLASDDPDYATRDLYNAIAGGKYPSWSVFIQVMNFKDAERLKWNPFDLTKVWPHAEYPLIPVGRMVLDKNPKNYFADVEQIAFSPAHMVTGIEASPDKMLQG
Crepidula DESLGSMGKRLQGIGVENTEENRRAYRQVLFTADK---SLGDNVSGVILFHETLYQKDDGGKPFVDSLKERGIIPGIKVDKGIVPLAGSH-DESTTQGLDGLSERCAQYKKDGAQFAKWRCVLKISK--NTPSHQAMMENANVLARYASICQQNGLVPIVEPEVLPDGEHDLETAQKVTEQVLAYTYKALSEHHVYLEGSLL-ICDQISDASLDAHLRLDPNAKVACETVTKTGMVLVCGEISSKANVDYQTVIRNAVKQIGYDDSSKGFDHKTCNVLIALEEQSPDIAQGVHV---DRDED---NIGAGDQGLMFGYATDETEECMPLTVVLSHQLNAKIAQLRR--SGDLAWARPDTKTQVTVEY-KYIKGAAI-PLRVHTVVISAQHDEEITLEQLR-KDLMEKVVKAVIPSKYLDDHTVFH-LQPSGKFIIGGPQGDAGLTGRKIIVDTYGGWGAHGGGAFSGKDFSKVDRSAAYAARWVAKSLVKAGLCKRVLVQVSYAIGIAEPLSITVFSYGTSKKSEADLLDIVKN----------------------------------------------------------------------------DERGPVDTDKFAAIHQEAPDYVDMSVEQEILETGIKVVDMLAPYAKGGKIGLFGGAGVGKTVLIMELINNVAKAHRGYSVFAGVGERTREGNDLYHEMITSRVISLDDDTSKVSLVYGQMNEPPGARARVALTGLTVAEYFRDEEGQDVLLFIDNIFRFTQAGSEVSAL-LGRIPSAVGYQPTLATDMGTMQERITTTNKGSITSVQAIYVPADDLTDPAPATTFAHLDATTVLSRGIAELGIYPAVDPLDSTSRILDPNIVGEEHYKTARAVQKILQDFKSLQDIIAILGMDELSEEDKLTVSRARKMQRFLSQPFQVAEVFTGSEGKYVHLKDTISGFQQILRGELDDVPE-NKKSIDGIITFLKDGTL-DPNTEVVVAPPTIYLPYVHQNI-CGTVQVAAQNCYKVEKGAFTGETSPEMLKDNGISWVILGHSERRHVFGESNELIGEKTKYAL-EKGLSLIPCIGEKLDERDAGKTEEVVFKQMKFIAD--NVSD---WKRVVIAYEPVWAIGTGKTATPEQAQEVHKSLRDWLAKNVSAEVAQSTRIIYGG----SVTADN-----------DSGKSTTTGHLIYKCGGIDKRTIEKFEKEAQEMGKGSFKYAWVLDKPKAERERGITIDIALWKFETTKYYVTIIDAPGHRDFIKNMITGTSQADCAVLIVASGTGEFEAGISKEGQTREHALLAYTLGVKQLIIGVNKMDSTSPAYSETRFNEIQKEVSGYIKKIGFNPKAVAFVPISGFHGDNMIDESE-KMGWYK---GWEIE--R---KEGTKEVKASGKTLFDALDSILPPTRPTGKPLRLPLQDVYKIGGIGTVPVGRVETGILKPGMVVTFAPNPVSTEVKSVEMHHESLPEALPGDNVGFNVKNISVKDVRRGNVAGDSKNDPPKECKTFYAQ-VIILNHPGEIRAGYAPVLDCHTAHIACKFAELKEKCDRRSGKKLEDNPKCVKSGDAAMVDLIPSKPMCVEAFSDYPPLGRFAVR---------------------------------------------------------------------------------------------------------------------------------------------------------------------------------DITKYCKAKIFSKVGKKTPLAVRFSTVGGEKGSADTARDPRGFAVKFYTEEGNWDLVGNNTPIFFIRDPILFPSFIHTQKRNPATNLKDADMFWDFISLRPE--TTHQVSFLFSDRG-TPDGYRHMNGYGSHTFKLVNDKNQAV-YCKFHFKTDQGIKNMMADKAGEISGTDPDYAQRDLYNAIADKHFPSWTLHIQVMTFQQAEKYRWNPFDLTKVWPQSEFPLIPVGKMVLDRNPKNYFAEVEQIAFSPVHMVPGVEPSPDKMLQG
Littorina -----------------------------------------------------------------------------------------------------------------------------------------------------------------------------------------------------------ICDQISDAILDAHLRQDPNAKVACETVTKTGMVLVCGEISSKANVDYQSVIRGAVKQIGYDDSSKGFDYKTCNVLIALEEQSPDIAQGVHV---DRDDD---NIG--------GYATDETEESMPLTVVLSHQLNAKIAQLRR--SGELLWARPDTKTQVTVEY-KYVKGAAI-PLRVHTVVISAQHDEVVTLEQLR-EELLEKVIKTVIPSKYMDERTVFH-IQPSGKFIIGGPQGDAGLTGRKIIVDTYGGWGAHGGGAFSGKDFSKVDRSAAYAARWVAKSLVKAGLCKRVLVQVSYAIGIAEPLSITVFSYGTSKKSEKELLEIVKN-------------------------------------------IRGQACQDTGTPIRIPVGPKTLGRIINVIGEPIDERGPVDTDKFAAIHAEAPDYVDMSVEQEILETGIKVVDMLAPYAKGGKIGLFGGAGVGKTVLIMELINNVAKAHGGYSVFAGVGERTREGNDLYHEMITSKVISLTDDTSKVSLVYGQMNEPPGARARVALTGLTVAEYFRDEEGQDVLLFIDNIFRFTQAGSEVSAL-LGRIPSAVGYQPTLATDMGTMQERITTTKKGSITSVQAIYVPADDLTDPAPATTFAHLDATTVLSRGIAELGIYPAVDPLDSTSRILDPNIVGEEHYKTARAVQKILQDFKSKQDGII---------------------------------------------------------------------------------------------------------------------------GAFTGEVSPGMVKDCGGTWIILGHSER------------------------NLIPCIGEKLDEREANKTEEVVFRQMKHIAD--NVSD---WKRVVIAYEPVWAIGTGKTATPDQAQDVHKSLRGWLAKNVSDEVANSTRILYGG----SVTGNNCKELAGKPDV-DSGKSTTTGHLIYKCGGIDKRAIEKFEKEAAEMGKGSFKYAWVLDKLKAERERGITIDIALWKFETVNYMVTVIDAPGHRDFIKNMITGTSQADCAILIVAAGTGEFEAGFSKEGQTREHALLAYTLGVKQLIVAVNKMDSTSPPFSEARFTEIEKEVSSYVKKIGFNPKEVAFVPISGWNGDNMLEKSD-NMKWFK---GWSVE--R---KSG----SAKGDTLFQALDAIASPSRPTDKPLRLPLQDVYKIGGIGTVPVGRVETGVMKPGMVVTFAPGGLSTEVKSIEMHHESIAEALPGDNVGFNVKNISVKDIRRGNVAGDSKNDPPRTCDTFNAQ-VIVLNHPGEIKAGYAPVLDCHTAHIACKFNELLKKVDRRSGKELEENPPLIKSGDAAIVVMTPSKPMCVEAFSDYPPLGRFAVR---------------------------------------------------------------------------------------------------------------------------------------------------------------------------------DISKYCKANVFSAIGKKTPLAIRFSTVGGEKGSADTARDPRGFAVKMYTEEGNWDLVGNNTPIFFIRDPMLFPSFIHTQKRNPATNLKDPDMFWDFITLRPE--TTHQVSFLFSDRG-TPDGYRHMNGYGSHTFKMVNKDNKAV-YCKFHFKTDQGIKNLMADRADNLSGSDPDYAQRDLYNAIAEGNFPTWTLYVQVMTFEEAEKFRWNPFDLTKVWPHSEFPLIPVGRMVLNRNPKNYFSEVEQIAFSPIHMVPGIEASPDKMLQG
Neptunea  -----------------------------------------------------------------------------------------------------------------------------------------------------------------------------------------------------------ICDQISDAILDAHLRQDPNAKVACETVTKTGMVLVCGEISSKANVDYQDVIRGTIKQIGYDDSSKGFDYKTCNVLIALEEQSPDIAQGVHV---DRDDD---NIGAGDQGIMFGYATDETEECMPLTVVLSHQLNVRLAQLRR--SGEITWARPDTKTQVTVEY-KYVKGAAV-PLRVHTVVISAQHDEEITLEQLR-KDLMEKVVKAVIPTKYLDERTVLH-LQPSGKLIIGGPQGDAGLTGRKIIVDTYGGWGAHGGGAFSGKDFSKVDRSAAYASRWVAKSLVKAGLCKRVLVQVSYAIGIAEPLSITVFSYGTSKKSESQLLEIVK-----------------------------------IAMDGTEGLIRGQACKDTGTSIRIPVGPKTLGRIINVIGEPIDERGPVDTDKYSSIHQEAPDYVDMSVEQDILETGIKVVDMLAPYAKGGKIGLFGGAGVGKTVLIMELINNVAKAHGGYSVFAGVGERTREGNDLYHEMITSKVISLTDDTSKVSLVYGQMNEPPGARARVALSGLTVAEYFRDEEGQDVLLFIDSIFRFTQAGSEVSAL-LGRIPSAVGYQPTLATDMGTMQERITTTKKGSITSA?AIYVPADDLTDPAPATTFAHLDATTVLSRGIAELGIYPAVDPLDSTSRILDPNIVG-------------------------------------------------------------------------------------------NKTSINEIVAFLNKGPL-DPKTEVVVSPPVIYLEFVRGKL-DKKIGISAQNCYKADKGAFTGDISPGMIKDCGGEWVILGHSERRHVFGEDDELVGLKTSFAL-EHGLKVIPCIGEKLDEREAGKTNEVCFRQLAAIKD--KLSD---WKNVVIAYEPVWAI-------------------------------------------------------------DSGKSTTTGHLIYKCGGIDKRVIEKFEKEAQEMGKGSFKYAWVLDKLKAERERGITIDIALWKFETDKYYVTIIDAPGHRDFIKNMITGTSQADCAVLIVAAGTGEFEAGISKEGQTREHALLAYTLGVKQLIIGVNKMDSTAPPYSETRFREIEKEVSNYIKKIGYNPKAVPFVPISGWVGDNMIDESP-NMGWFK---KWAVE--R---KEG----NADGKTLLHALDAILPPSRPTDKALRLPLQDVYKIGGIGTVPVGRVETGIMKPGMVITFAPPMITTEVKSVEMHHESLPEAVPGDNVGFNVKNISVKDVRRGNVAGDSKNDPPKGAKSFHAQ-VIILNHPGEIKDGYAPVLDCHTAHIACKFHEIKEKCDRRSGKKLEDFPKFVKSGDAAMVELVPSKPMCVEAFSEYPPLGRFAVR---------------------------------------------------------------------------------------------------------------------------------------------------------------------------------DIAKYCKAKIFSHVGKKTPLAVRLSTVGGEKGSADTARDPRGFAVKFYTDEGNWDLVGNNTPVFFIRDPMLFPSFIHTQKRNPATNLKDPDMFWDFITLRPE--STHQVSFLFSDRG-TPDGYRHMNGYGSHTFKMVNANNQAV-YCKFHYKTDQGIKCLTADKAADLTGSDPDYSQRDLYNAIAEGNFPSYTMYIQVMTFEEAEKFRWNPFDLTKVWPHGEFPLIPVGRMVLNRNPKNYFAEVEQIAFSPVHMVPGIEPSPDKMLQG
Buccinum  DESTGTMGKRLQNIGVENNEENRRQYRQLLFSSPN---ALGNNISGVILFHETLYQKMDDGRPLVELLKERKIIPGIKVDTGVVPLAGSL-NECTTQGLDGLSERCAQYKKDGCQFAKWRSVLKISS--HTPSYQAMLENANVLARYASICQQNGLVPIVEPEVLPDGDHDLPTAQKVTEQVLAFVYKALADHHVYLEGTLL-ICDQISDAILDAHLRQDPNAKVACETVTKTGMVLVCGEISSKANVDYQGVIRGAIKQIGYDDSSKGFDYKTCNVLIALEEQSPDIAQGVHV---DRDDD---NIGAGDQGLMFGYATDETEECMPLTVVLSHQLNARIAQLRR--SGELSWARPDTKTQVTVEY-KYLKGAAV-PQRVHTLVISAQHDEKVTLEQLR-KDLMEKVVKVVIPSKYLDEGTVLH-LQPSGKFIIGGPQGDAGLTGRKIIVDTYGGWGAHGGGAFSGKDFSKVDRSAAYASRWVAKSLVKAGLCKRVLVQVSYAIGIAEPLSITVFSYGTSQKSESQLLEIVKN-----------------------------------------------------------------------------------------------------------------------------------------------------------------------------------------------------------------------------------------------------------------------------------------------------------------------------------------------------------------------------------------------------------------------------------------------KKSIDEIVAFLNKGSL-DPKTEVVVSPPIIYFDYVRGKL-DKKIGVSAQNCYKADKGAFTGDISPGMIKECGGEWVILGHSERRHVFGEDDQLVGDKTKFAL-EQGLKVIPCIGEKLDEREAGKTNEVCFRQLTAIKD--KLSD---WKNVVLAYEPVWAIGTGKTASPAQAQEVHLALRKWFERNVGPDVAKHIRIIYGG----SVTSANCKELA--------------------------------------------------------------------------------------DFIKNMITGTSQADCAVLIVAAGTGEFEAGVSKDGQTREHALLAYTLGVKQLIIGVNKMDSTAPPYSETRFREIEKEVSSYIKKIGYNPKSVPFVPISGWAGDNMIEESP-NMTWFK---KWAVE--R---KEG----NADGKTLLNALDAILPPSRPTGKPLRLPLQDVYKIGGIGTVPVGRVETGILKPGMLITFAPPQITTEVKSVEMHHETLPEALPGDNVGFNVKNISVKDVRRGNVAGDSKNDPPKGAKMFYAQ-VIILNHPGEIKDGYAPVLDCHTAHIACKFHEIKEKCDRRSGKKLEDFPKSVKSGDAAMVDLMPSKPMCVEAFSEYPPLGRFAVR---------------------------------------------------------------------------------------------------------------------------------------------------------------------------------DISKYCKASIFGKVGKKTTMAARFSTVGGEKGSADTARDPRGFALKFYTDEGNWDLVGNNTPIFFIRDPILFPSFIHTQKRNPVTNLKDADMFWDFITLRPE--TTHQIMFLFSDRG-TPDGYRHMNGYGSHTYKLVNAKCEAV-YCKFHFKTDQGIKNLTAPKADALSGSDPDYSQRDLYNAIADGKPPTWTVHIQVMTFKQAETNKYNPFDLTKVWSHTEFPLIQVGKMVLDRNPKNYFAEVEQIAFSPAHMVPGIEPSP------
Aplysia   DESVGTMGKRLQNINLENSEDNRRKYRELLFTADS---AVASSISGVILFDETFRQSTADGRPFVQVLKDQGIIPGIKVDKGVVPLAGSL-NECTTQGLDGLAERCAEYKKGGCGFAKWRCVLKISE--FTPSYQAMIENANVLARYASICQQNGLVPIVEPEVLPDGDHDLETAQRVTEQVLAFQYKALADHNIFLEGTLL-ICDQISDAILDAHLKQDPNAMVACESVTKTGMILVAGEISSQANVDYQKVIRDTIKQIGYDDSSKGFDYKTCNVLIALEEQSPDIAQGVHV---GKDQD---DIGAGDQGLMFGYATDETAECMPLTVVLSHQLNAKIAELRR--SGVLPWARPDTKTQVTVEY-RYIKGAAV-PQRVHTIVISAQHDENVTLEQLR-KDLREKVIQAVIPSKYLDSNTVFH-LQPSGKFIIGGPQ-------------------------------------------------------------------------------------------------LPSILNALEVQNRSPRLILEVASHLGENTVRTIAMDGTEGLIRGEPCVDTGTPIRIPVGPKTLGRIINVIGEPIDERGPIDTEHYAAIHQEAPEFADMSVQQEILETGIKVVDLLAPYAKGGKIGLFGGAGVGKTVLIMELINNVAKAHGGYSVFAGVGERTREGNDLYHEMITSKVISLTDDTSKVSLVYGQMNEPPGARARVALSGLTVAEHFRDQEGQDVLLFIDNIFRFTQAGSEVSAL-LGRIPSAVGYQPTLATDMGSMQERITTTKKGSITSVQAIFVPADDLTDPAPATTFAHLDATTVLSRGIAELGIYPAVDPLDSNSRILDPNVVGDEHYATARAVQKILQDYKSLQDIIAIL------------------------------------------------------------------KVIDDIVAFMKTGPL-NSNTDIVVAPPYCYIQYSRDGL-PANVEVAAQNCYTEKSGAFTGEISPLMVKDLGATWVITGHSERRHIMGESDELVAQKTRFAL-DSGLGVVPCVGEKLEEREANQTMDVINRQMKAIAD--KIED---WSKVVIAYEPVWAIGTGKTASPEQAQEVHEKIRAWLANTVSADVAKKTRIIYGG----SVKGSN----------------TTTGHLIYKCGGIDERTIAKFEKEAQEMGKGSFKYAWVLDKLKAERERGITIDIALWKFQTEKYYVTIIDAPGHRDFIKNMITGTSQADCAVLIVAAGTGEFEAGISKESQTREHALLAYTLGVKQLIIGVNKMDSTSPAYSADRFNEIQKEVSSYIKKIGYNPKTVAFVPISGWNGDNMLEESP-NMGWYK---GWAVE--R---KEG----NASGKTLISALDAILPPSRPLDKPLRLPLQDVYKIGGIGTVPVGRVETGIIKPGMVVTFAPANVTTEVKSVEMHHESLPEAVPGDNVGFNVKNVSVKEIRRGNVAGDSKNDPPKGTKTFHAQ-VIILNHPGEIKNGYSPVLDCHTAHIACKFQEIKEKCDRRSGKKLEDMPKFVKSGDAAIGGL-------------------------AVRAVVRMGFYLGCKVYFIKEGYQGMVDGGENIAEATWSSVSGILQKGGTVIGSARCKDFRERRGRLIADNNLVQRKITNLVVIGGDGSLTGANCFRQEWPSLL------------------------------------------------------------------------VSKYCKAKIFEHVGKRTPLAVRFSTVGGEKGSADTARDPRGFAVKFYTDEGNWDLVGNNTPIFFIRDPMLFPSFIHTQKRNPVTNLKDPDMFWDFISLRPE--TTHQVSFLFSDRG-TPDGYRRMNGYGSHTFKLVNAQDQAV-YRKFHYKTEQGIKNLMADQAGDLQGTDPDYAQRDLFNAIDEGNFPSYKMFIQVMTFEEAEKFRWNPFDLTKVWPHGEFPLIPVGRIVLNRNPKNYHAEVEQLAFSPAHLVPGIEPSPD-MLQG
Modiolus  DESTGTIGKDCFN-QVENNEENRRRYRELLFTSDK---VVAENISGVILFHETLYLSTRDGVPFVKVLKEKGYIPGIKVDKGVVPLGGTD-GESTTQGLDGLAERCAQYKKDGVQFAKWRCLLKIGP--ETPTFQAMFENANVLARYASICQQNGLVPIVEPEVLCDGEHDLYTAQKVTEQVLAFTYNSLSDHHVYLEGTLL-LCDQVSDAVLDAHLKQDPNAKVACETLSKTGMILVAGEITSKANVDYQTVIRDTVKQIGYDDSAKGFDYKTCNVLIALEQQSPDIAQGVHV---DRNED---DIGAGDQGLMFGYATNETEECMPLTVVLSHQLNAKIAQLRR--SGELPWARPDSKTQVTIEY-QYVKGACV-PMRVHTVVISLQHDETVTVETLR-KELMSKVVNVVIPEKYRDSKIVYH-IQPSGKFIIGGPQGDVGLTGRKIIVDTYGGWGAHGGGAFSGKDFSKVDRSAAYAARWVAKSLVKAGLCKRVLVQVSYAIGVAEPLSITVFSYGTSSLSEKQLLEVVKK-DLPPILNALRVENRTPKLILEVAQHLGENTVRTIAMDGTEGLVRGESCLDTGYPIRIPVGPATLGRIINVVGDPIDERGPVNTDKYLSIHAEAPDFVEMSVQQEVLETGIKVVDLLAPYAKGGKIGLFGGAGVGKTVLIMELINNVAKAHGGYSVFAGVGERTREGNDLYHEMITSKVISLTDDTSKVSLVYGQMNEPPGARARVALTGLTVAEYFRDQEGQDVLLFIDNIFRFTQAGSEVSAL-LGRIPSAVGYQPTLATDMGTMQERITTTKKGSITSVQAIYVPADDLTDPAPATTFAHLDATTVLSRGIAELGIYPAVDPLDSNSRILDPYVVGEEHYAVARSIQKILQNYKSLQDIIAILGMDELSEEDKLTVARARKIQKFLSQPFQVAEVFTGSEGKYVPLKESISGFKKILSGEMDHIPE-PKLVSMGIVEFLNTGSL-DANTDVVVAPPAIYLMYTRGKL-NASIGVSGQNCYKVEKGAFTGDISPSMIKDASCEWVILGHSERRNVFGESDELIGEKTKHAL-EIGLKVIACIGEKLEEREGDKTMEVVVRQMTAIVA--NVSD---WKNVVIA--------------------------------------------------------------------DSGKSTSTGHLIYKCGGIDKRTIEKFEKEAAEMGKGSFKYAWVLDKLKAERERGITIDIALWKFETTKFYVTIIDAPGHRDFIKNMITGTSQADCGVLIVAAGTGEFEAGISKNGQTREHALLAFTLGVKQLIIGVNKMDNTEPPYSESRFNEIKKEVETYIKKIGYNPKAVAFVPISGWHGDNMLEPST-NMSWYK---GWSIE--R---KEG----NASGKTLFEALDSILPPTRPSDKPLRLPLQDVYKIGGIGTVPVGRVETGIIKPGMVVTFAPSSLTTEVKSVEMHHEALTEALPGDNVGFNVKNVSVKEIKRGMVAGDSKNDPPKGASKFKAQ-VIILNHPGEIHAGYAPVLDCHTAHIACKFTELVEKIDRRSGKRLEDNPKMVKSGDACIAELTPSKPMCVEPFTNYAPLGRFAVR--AVRAVVRMGSYLGCKVYYIREGYQGMVDGGDNIIEATWASSSGIMQKGGTVIGSARCADFRERPGRLKAARNLVEKDITNLVVIGGDGSLTGADLFRREWMSLLDELKSTNQITEEPKRNNHCHLNIVGMVGSIDNDFCGTDMTIGTDSALHRIIESVDAISTTASSHQRAFV--DITKYCKAKPFEFVGKKTPLAVRFSTVGGESGSADTARDPRGFAVKFYTEDGNWGLVGNNTPIFFIRDPMLFPSFIHTQKRNPETHLKDPDMFWDFITLRPE--TTHQVSFLLSDRG-TPDGFRFMNGYGSHTFKMVNKDGQGY-YCKFHFKTDQGIKNLMADEADRLASSDPDYAIRDLYNAISEGNFPTWTVNVQIMTFEEAENFRYNPFDLTKIWPQGEYPLIPVGRMVLNRNPKNYFAEVEQIAFSPVHMIPGIEASPDKMLQG
M_edulis  DESTGIIGKRFASIKAENSEENRRRYRELLFASDK---VLAENISGVILFHETLYQSTKAGVPFVKVLKEKGIIPGIKVDKGVVPLAGTD-GESTTQGLDGLAERCAQYKKDGAQFAKWRCVLKIGA--ETPTFQAMLENANVLARYASICQQNGLVPIVEPEVLCDGDHDLYTAQKVTEQVLAFTYKALSDHHVYLEGTLL-VCDQISDAVLDAHLRIDPNAKVACETCAKTGMIMLLGEISSKAQVDYQKIVRDTINHIGYDCSEKGFDYKTCNVLVALEEQSPDIAQGVHV---DRDED---NIGAGDQGLMFGYATDETEECMPLTVVLAHKLNAKIAELRR--KGVLAWARLDTKTQVTCEY-KIVNGACI-PTRVHTIVISAQHSEEITLEDMR-KELMEKVVKAVIPRSNMDEKTVAH-LQPSGRFVIGGPQGDAGLTGRKVIVDTYGGWGAHGGGAFSGKDFSKVDRSAAYAARWVAKSLVKAGLCRRVLVQISYAIGVAEPLSITVFSYGTSNKSEKELLQIVRN-DLPPILNALRVENRTPKLILEVAQHLGENFVRTIAMDGTEGLVRGTSCIDTGYPIRIPVGPATLGRIINVVGDPIDERGPVNTDKYLSIHAEAPDFVDMSVTQEVLETGIKVVDLLAPYAKGGKIGLFGGAGVGKTVLIMELINNVAKAHGGYSVFAGVGERTREGNDLYHEMITSKVISLTDDTSKVSLVYGQMNEPPGARARVALTGLTVAEYFRDVEGQNVLLFIDNIFRFTQAGSEVSAL-LGRIPSAVGYQPTLATDMGTMQERITTTKKGSITSVQAIYVPADDLTDPAPATTFAHLDATTVLSRGIAELGIYPAVDPLDSNSRILDPYVVGEEHYTVARNVQKILQNYKSLQDIIAILGMDELSEEDKLTVARARKIQWFLSQPFQVAEVFTGSEGKYVPLKESISGFQKIMSGELDHLPE-NKPAWMGVIQFLNAGPL-DPNTEVVVSPPAIYMEYVRGKL-DQKIGVAGQNCYIVEKGAFTGDISANMIKDIGCEWVILGHSERRNVFGESDQLIGEKVKYAL-SQGVKVIACIGEKIEEREGGKTEEVVYRQMQAIVD--NVADQ--WANVVVA--------------------------------------------------------------------DSGKSTSTGHLIYKCGGIDKRTIEKFEKEAAEMGKGSFKYAWVLDKLKAERERGITIDIALWKFETTKYYVTIIDAPGHRDFIKNMITGTSQADCAVLIVASGTGEFEAGISSNGQTREHALLAFTLGVKQMIVGVNKMDNTEPPYSEARFMEIQKEVSSYLKKIGYNPKCVAFVPISGWHGDNMIEPSE-KMGWYK---GWAIE--R---KEG----NASGKTLFEALDSILPPSRPTDKALRLPLQDVYKIGGIGTVPVGRVETGIIKPGMVVTFAPANISTEVKSVEMHHESLPEALPGDNVGFNVKNVSVKEIRRGMVCGDSKNDPPKGAKSFVAQ-VIILNHPGEIKNGYAPVLDCHTAHIACKFVEIKEKIDRRSGKKLEEFPKFIKSGDAGIVDMTPSKPMCVESFQTYAPLGRFAVR--AVTAVVRMGSSLGCKVYYIKEGYQGMVDGGDHIIEASWASSSGIMQKGGTVIGSARCADFRQREGRLKAAKNLIDKNITNLVVIGGDGSLTGANLFRQEWNSLLDELKATDRITDE-QRKSCSSINIVGMVGSIDNDFCGTDMTIGTDSALHRIIESVDSISTTASSHQRAFV--DISKYCKTKPFEFVGKKTPLGVRFSTVGGESGSADSARDPRGFAVKMYTEDGNWDLVGNNTPIFFIRDPMLFPSFIHTQKRNPETHLKDPDMFWDFITLRPE--TTHQVSFLFSDRG-TPDGYRRMNGYGSHTFKTVNKDGQAY-YCKFHFKTDQGIKCLSAEQADKLSSTDPDYAIRDLYNAISEGNFPSWSVNVQIMTFEEAENFRYNPFDLTKIWPQGEFPLIPVGRMVLNRNPKNYFAEVEQIAFSPVHMIPGIEASPDKMFQG
M_califor DESTGTIGRDCIN-KAENNEENRRRYRELLFASDK---VVAENISGVILFHETLYQSTKAGVPFVKVLKEKGIIPGIKVDKGVVPLAGTD-GESTTQGLDGLAERCAQYKKDGAQFAKWRCVLKIGA--ETPPFKTMFENANLLARYASICQQNGLVPIVEPEVLCDGDHDLYTAQKVTEQVLAFTYKALSDHHVYLEGTLL-ICDQISDAVLDAHLRIDPNAKVACETCAKTGMIMLLGEISSKAQVDYQKIVRDTINHIGYDCSEKGFDYKTCNVLVALEEQSPDIAQGVHV---DRDGD---NIGAGDQGLMFGYATDETEECMPLTVVLAHKLNAKIAELRR--KSVLAWARPDTKTQVTCEY-KIVNGACI-PTRVHTIVISAQHSEEITLEDMR-KELMEKVVKAVIPEKYMDEKTVAH-LQPSGRFVIGGPQGDAGLTGRKIIVDTYGGWGAHGGGAFSGKDFSKVDRSAAYAARWVAKSLVKAGICRRELVQISYAIGVAEPLSITVFSYGTSNKSEKELLQIVKN------------------------------------------LVRGTSCIDTGYPIRIPVGPATLGRIINVVGDPIDERGPVNTDKFLSIHAEAPDFVEMSVTQEVLETGIKVVDLLAPYAKGGKIGLFGGAGVGKTVLIMELINNVAKAHGGYSVFAGVGERTREGNDLYHEMITSKVISLTDDTSKVSLVYGQMNEPPGARARVALTGLTVAEYFRDVEGQDVLLFIDNIFRFTQAGSEVSAS-LGRIPSAVGYQPTLATDMGTMQERITTTKKGSITSVQAVYVPADDLTDPAPATTFAHLDATTVLSRGIAELGIYPAVDPLDSNSRILDPHVVGEEHYTVARNVQKILQNYKSLQDIIAILGMDELSEGDKLTVARARKIQWFLSQ----------------------------------------------------------------------------------------------------------------------------------------------------------------------------------------------------------------------------------------------------------------------DSGKSTSTGHL-------DKRTIEKFEKEAAEMGKGSFKYAWVLDKLKAERERGITIDIALWKFETTKYYVTIIDAPGHRDFIKNMITGTSQADCAVLIVASGTGEFEAGISSNGQTREHALLAFTLGVKQMIVGVNKMDNTEPPYSESRFNEIQKEVSSYLKKIGYNPKCVAFVPISGWHGDNMIEPSE-KMGWYK---GWSVE--R---KEG----NASGKTLFEALDSILPPSRPTDKALRLPLQDVYKIGGIGTVPVGRVETGIIKPGMVVTFAPANISTEVKSVEMHHESLPEALPGDNVGFNVKNVSVKEIRRGMVCGDSKNDPPKGAKSFIAQ-VIILNHPGEIKNGYAPVLDCHTAHIACKFVEIKEKIDRRSGKKLEEFPKFIKSGDAGIVDMTPSKPMCVESFQTYAPLGRFAVR-----AVVRMGSFLGCKVYYTKEGYQGMVDGGDHIAEASWASSSGIMQKGGTVIGSARCADFRQRDGRLKAAKNLIDKNITNLVVIGGDGSLTGANLFRQEWNSLLDELKATDRITDE-QRKKCSHINIVGMVGSIDNDFCGTDMTIGTDSALHRIIESVDSISTTASSHQRAFV--DISKYCKAKPFEFVGKKTPLGVRFSTVGGESGSADSARDPRGFAVKMYTEDGNWDLVGNNTPIFFIRDPMLFPSFIHTQKRNPETHLKDPDMFWDFITLRPE--TTHQVSFLFSDRG-TPDGFRRMNGYGSHTFKTVNKDGQAY-YCKFHFKTDQGIKCLSAEQADKLSSTDPDYAIRDLYNAISEGNFPSWSLNVQIMTFEEAENFRYNPFDLTKIWPQGEFPLIPVGRMVLNRNPKNYFAEVEQIAFSPVHMIPGIEASPDKMFQG
Nucula    DESTGTMGKRLAPIGVENTEENRRRYRNLLFTSDN---VVAENISGVILFHETFYQKSNDGVPFPQVLKQKGIIPGIKVDKGIVPLAGTD-GESTTQGLDGLAERCAQYKKDGAEFAKWRCVLKIGP--YSPSYQGMFENANVLARYASICQQNGLVPIVEPEVLCDGEHDLETAQKVTEQVLAYTYKALADHHVFLEGSLL--CDQVRDAILDEHLRQDPYAIVGCESVAKTGMVLVCGEITSKAHVDYQKIVRETIKQIGYDHSNKGLDYRTCNVLTALDIDQPES---------DVADE---DIVAGDQGLMFGYATDETEECMPLTIVLSHQLNAKIGTLRR--NGTFPWARPDSKTQVTVEY-KYSHGSAV-PIHIYTVVISLQHDETITLDQLR-KEVMEKVVKAVIPSGYLTEDTIYH-IQPSGKFIIGGPQGDAGLTGRKIIVDTYGGWGNHGGGAFSGKDPSKVARSGAYAARWVAKSLVKAGICRRVMVQLSYGIGIAEPLSITVFSYGTSALSEDQLLHVIRS-NLPPILNALEVKGRQPRLILEVAQHLGENTVRTIAIDGTEGLVRGTECKDTGAPIKIPVGPATLGRIINVIGEPIDERGPVDTDKYAAIHAEAPAFVEMSVEQEILETGIKVVDLLAPYAKGGKIGLFGGAGVGKTVLIMELINNVAKAHGGYSVFAGVGERTREGNDLYHEMITSKVISLTDNTSKVSLVHGQMNEPPGARARVALTGLTVAEYFRDQEGQDVLLFIDNIFRFTQAGSEVSAL-LGRIPSAVGYQPTLATDMGTMQERITTTKKGSITSVQAIYVPADDLTDPAPATTFAHLDATTVLSRGISELGIYPAVDPLDSNSRILDVNVVGEKHYMVARGVQKILQDYKSLQDIIAILGMDELSEEDKMTVSRARKIQKFLSQPFQVAEVFTGSEGKYVPLQETIKGFEQILNGEFDHVPE-DKKSIDGIAEFMKKG-L-DPKTEVVCAPPACYLAYTREKL-DRQIGVAAQNCYKAEKGAFTGDISANMIKDLDCGWVILGHSERRNVFGESDELIGEKVEYAL-KTGLSVIPCVGEKLEERQAGKTTGVVFRQTKAITD--KIKIPKDWDRVVIAYDPVWA--TGETATPEQAQEVQEALRKWLSENVSPDVAKNVRIIYGG----SVTAANCRDLAQKPDI-DSGKSTTTGHLIYKCGGIDKRTIEKFEKEAQEMGKGSFKYAWVLDKLKAERERGITIDIALWKFETAKYYITIIDAPGHRDFIKNMITGTSQADCAVLVVASGVGEFEAGISKNGQTREHALLAYTLGVKQMIVAVNKIDSTEPPYSQARFEEIVKEVGTYIKKVGYNPKAVAFVPVSGWHGDNMIEPSN-NTKWFK---QWEVE--R---KEG----KASGSTLLEALDSILPPSRPTDKPLRLPLQDVYKIGGIGTVPVGRVETGIIKPGVVVTFAPANITTEVKSVEMHHEALTEALPGDNVGFNVKNVSVKEIRRGMVAGDSKNDPPKECKKFYAQ-VIILNHPGEIKAGYAPVLDCHTAHIACKFVEIKEKCDRRTGKTLEENPKLIKSGDAAMIDLVPQKPMCVEAFSAYPPLGRFAVR--AVR----------------------------------------------------------------------------------------------------------------------------------------------------------------------------DITKYCKAKPLQFIGKKTPIAIRCSTVGGERGSADTARDPRGFAVKFYTEDGNWDLVGNNTPIFFIRDPMLFPSFIHTQKRNPVTNLKDPDMFWDFITLRPE--TTHQVSFLFSDRG-TPDGYRHMNGYGSHTFKLVNAKGDPV-YCKFHYKTDQGIKCLMADEADKLTGTNPDYATQDLFNAIATGNYPSYTFYIQVMTFDEAECFRWNPFDLTKIWPQGEFPLIPVGRMVLNRNPKNYFAEVEQIAFSPVHMIPGVEASPDKMLQG
Anadara   DESTGSIGKRLAGINVENTEENRRRYRDLLFSTDK---AVSENISGVIMFHETFYQKNKDGVPFVKVLQDKNIIPGIKVDKGVVPLAGTD-NECTTQGLDGLSERCAEYKKDGAQFAKWRCVLKIQQ--YTPSYQAMVENANVLARYASICQQNGLVPIVEPEVLPDGEHDLPTAQKATEIVLAFTYKALADHNVFLEGTLL--CDQVWDAILDAHLKQDPYSKVACETVSKTGMIMVIGEISSKAKVDYQKVVTNTIKEIGYDHSSKGFDYKTCNVLVAIDEQSSDVAEGVHT---DRDDD---NIGAGDQGLMFGYATDETEECMPLTVVLSHQLNARIAMLRR--NGEMGWARPDSKTQVTIQY-KYERGACI-PIRVHTVVTSIQHDELITLEQLR-KDLMEKVVKQVIPAHLLDNKTVFH-LQPSGKFIIGGPQGDAGLTGRKIIVDTYGGWGAHGGGAFSGKDFSKVDRSATYAARWVAKSLVKAGLCRRVLVQVAYAIGVSEPLSITVFNYGTSEKTEEELLQIVKS-NLPPILNALEVKGRQPRLILEVAQHLGENTVRTIAMDGTEGLVRGTECKDTGTPIKIPVGPATLGRIINVIGEPIDERGPVDTDKYAAIHAEAPAFVEMSVEQEILETGIKVVDLLAPYAKGGKIGLFGGAGVGKTVLIMELINNVAKAHGGYSVFAGVGERTREGNDLYHQMITSKVISLTDNTSKVSLVYGQMNEPPGARARVALTGLTVAEYFRDQEGQDVLLFIDNIFRFTQAGSEVSAL-LGRIPSAVGYQPTLATDMGTMQERITTTKKGSITSVQAIYVPADDLTDPAPATTFAHLDATTVLSRGISELGIYPAVDPLDSNSRILDVNVVGEKHYMVARGVQKILQDYKSLQDIIAILGMDELSEEDKMTVSRARKIQKFLSQPFQVAEVFTGSEGKYVPLQETIKGFEQILNGEFDHVPE-NKASIDGIIKFLNEGSL-DPNTEVVVSPPAIYLDYTRSNL-NSKIGVAGQNCYKVEKGAFTGDISANMIKDVNCGWVILGHSERRNVFGESDELIGEKVAFAL-SQGLGVIACIGEKLVEREKGETENVVYRQTLAIKN--NVSN---WDHVVLAYEPVWAIGTGKTATPEQAQDVHAKLRKWMSDNVSADVANKVRIIYGG----SVTAGNCKELGKQGDI-DSGKSTTTGHLIYKCGGIDKRTIEKFEKEAQEMGKGSFKYAWVLDKLKAERERGITIDIALWKFETSKYYVTIIDAPGHRDFIKNMITGTSQADCAVLIVAAGVGEFEAGISKNGQTREHALLAYTLGVKQLIVAVNKMDNTEPPYSEERFKEITKEVQQYVKKVGYNPAAVAFIPISGFHGDNMLEQSE-NMKWFK---QFEIT--R---KEG----NASGKTLLEALDSILPPQRPTDKALRLPLQDVYKIGGIGTVPVGRVETGVLKPGMVVTFAPVNVTTEVKSVEMHHESLPEALPGDNVGFNVKNVSVKEIKRGYVAGDSKNDPPKGTKSFLAQ-VIVLNHPGEIHAGYSPVLDCHTSHIACKFAELKEKCDRRSGKKLEDSPKILKSGDAAIIDLVPQKPMVVEAFSDYQPLGRFAVR--AVRAVVRMGQYVGCKVYYIKEGYQGMVDGGDHIVEATWASSSGIMQLGGTVIGSARCKDFREKPGRLQAAQNLVSFGITNLVVIGGDGSLTGANVFRQEWSDLLDELLQTGRITEE-ERETCSHLNIAGMVGSIDNDFCGTDMTIGTDSALHRIIEAVDAISTTASSHQRAFVL-DISKYCKAAPFSKVGKKTPVAVRFSTVGGESGSADTARDPRGFAVKFYTEDGNWDLVGNNTPIFFIRDPMLFPSFIHTQKRNPRTHLKDPDMFWDFITLRPE--TTHQVSFLFSDRG-TPDGYRHMNGYGSHTFKMVNKEGKPY-YCKFHFKTDQGIKNLMADKAAELSKDDPDYAIRDLYNSIESGKFPSWTVKVQVMTFEEAEKFRYNPFDLTKIWPQKEFPLITVGKMVLDRNPKNYFAEVEQIAFAPVHMIPGIEASPDKMLQG
Priapulus DESTGTMGKRLANIGAENTEEMRRQYRQLLFTGED---VVAENISGVILFHETLYQKADDGTLFADILKKKGIIKGIKVDKGVVPLMNTD-GECTTQGLDGLSERCAQYKKDGCDFAKWRCVLKIGH--NTPSPLSILENANVLARYASICQMNSLVPIVEPEILPDGDHDLRRSQKVTEKVLAACYKALSDHNVYLEGTLL-ICDQVRDAVLDAHLKQDPFAKVACETVTKTGMVMICGEITSNGVVGYQKVIRDTIQHIGYDDSTKGFDYHTCNVLIAIEQQNSEIAQAVHE---NRHED---DIGAGDQGIMFGYATDETDECMPLTLMLAHKLNHKIATLRR--SGALPWARPDTKTQVTCEY-MFEHGACV-PLRVHTIVVSTQHDEEVTNEQLR-KDLVELVIKTTIPSRYIDENTIYH-LNPTGRFIIGGPQGDAGLTGRKIIVDTYGGWGAHGGGAFSGKDFTKVDRSGAYAARWVAKSLVKAGLCRRCLIQLSYAIGIAEPLAMSVFTYGTSDLSEKELINIVKS-ALPPILNALEVIGRSPRLILEVSHHLGGNAVRTIAMDGTEGLVRGQVCVDTGSSISIPVGPETLGRIMNVIGEPIDERGPITTKHKASIHAEAPEFAEMSTEQEILETGIKVVDLLAPYVKGGKIGLFGGAGVGKTVLIMELINNVAKAHGGYSVFAGVGERTREGNDLYHEMIESGVISLKDKTSKVALVYGQMNEPPGARARVALTGLTVAEYFRDEEGQDVLLFIDNIFRFTQAGSEVSAL-LGRIPSAVGYQPTLATDMGTMQERITTTTKGSITSVQAIYVPADDLTDPAPATTFAHLDATTVLSRGIAELGIYPAVDPLDSISRIMDPNIVGRDHYDTARGVQKILQDYKSLQDIIAILGMDELSETDKQVVSRARKIQKFLSQPFQVAEVFTGSAGKLVPLADTINGFKMILTGKLDHLPE-SKKSIDGIVAFMKAGSL-SANTDVVVSPPAIYLSYVRQNM-PQNVGVAAENCYKKASGAFTGEISPAMIKDNDCGWVILGHSERRHVFGETDELIGEKVEHAL-AEGLSVIACIGEKLDERQANKTEEVVYHQMKAIAA--KVKD---WSKVVIAYEPVWAIGTGVSATPDQAQEVHNQLRKWLAKNVSNDVSAKTRIIYGG----SVTAGTCKELASKPDV-DSGKSTSTGHLIYKCGGIDKRTIEKFEKEAQEMGKGSFKYAWVLDKLKAERERGITIDIALWKFETPKYYVTIIDAPGHRDFIKNMITGTSQADCAVLIVAAGTGEFEAGISKNGQTREHALLAYTLGVKQLIVGVNKMDSTEPPYSDARFKEIVGEVSSYIKKIGYNPKNVPFVPISGWHGDNMLEASP-NMAWFK---GWEVE--R---KEG----NAKGMTLLESLDAILPPSRPTDKALRLPLQDVYKIGGIGTVPVGRVETGIMKPGMVVTFAPANITTEVKSVEMHHESLEEALPGDNVGFNIKNVSVKEVRRGNVCGDSKNDPPKEAKNFTAQ-VIILNHPGQIQKGYAPVLDCHTAHIACKFSEIQEKVDRRSGKKVEDNPKFIKSGDAAIVIMEPSKPMCVEAFSSYPPLGRFAVR-------------VGYTMYFIKEGYQGMVDG--NIEEATWKSVSGIIQMGGTVIGSARCEAFRSRSGRMKATCNLVQHGITDLVVIGGDGSLTGADVFREEWPSLLEDLFEEGKLTQE-QYASSSRLNIVGLVGSIDNDFCGTDMTIGADSALHRIMEAVDAITTTAQSHQRTFV--DITQYCKAKIFEHVGKRTPMAVRFSTVGGEKGSADTARDPRGFALKFYTEEGNWDLVGNNTPVFFIRDPIFFPNFIHTQKRNPVTNLKDPDMFWDFLTLRPE--SMHQVSFLFSDRG-TPDGFRHMNGYGSHTFKLVNANDDAV-YCKFHYKTNQGIKNLTDAQAAELSMNDPDYATRDLYNAIEDGSFPSYTFYIQVMTFEQASTWKWNPFDLTKVWPHADFPLKPFGRIVFNRNPKNYFAEVEQIAFSPAHMVPGIEASPDKMLQG
Trichinel DESTGSMAKRLAPIGLENNEENRRKYRQVLFTCDP---CMAENISGVIMFHETMYQKTDSGQSFVDLLRSRGIIPGIKVDKGVVPLAGTI-DEATTQGLDDLNARCAQYKKDGAQFAKWRCVLKIGR--NTPSHLAMMETANVLARYASICQQNGLVPIVEPETLPDGDHDLARCQKVTETVLAYTYKALSDHHVFLEGTLL-------------------------ETVTKTGMIMLL-EISSTATVDYHKIVRRVVKKIGFDDSSKGFDYKTCNVLVALEQQSPEISAGVHL---NRDDE---HLGAGDQGLMFGYATDETEECMPLSLALAHKMNNLYRTLRE--RKILWWARPDSKSQVTVEY-KFDRGACI-PQRIHSVIMSCQHHQDISIEELR-SQVMEFIIRPVIPQKYLDDRTIYH-LNPCGSFVLGGPLGDAGLTGRKIIVDTYGGWGAHGGGAFSGKDASKVDRSAAYAARWIAKSLVKAGLCKRCLVQISYAIGIAEPVSVTIFSYGTSSLSERDLLEVV----LPPILNALEVQDHKPRLVLEVAQHLGENVVRTIAMDGTEGLVRGQEVVDSGSPIKIPVGP----------------------------------------------------------------------------------NNVAKAHGGYSVFAGVGERTREGNDLYNEMIETKVIDLKGDTSKVALVYGQMNEPPGARARVALTGLTVAEYFRDVEGQDVLLFIDNIFRFTQAGSEVSAL-LGRIPSAVGYQPTLATDMGSMQERITTTKKGSITSVQAIYVPADDLTDPAPATTFAHLDATTVLSRGIAELGIYPAVDPLDSTSRIMDPNIVGERHYNVARGVQKILQNYKSLQDIIAILGMDELSEDDKLTVSRARKIERFLSQPFQVAEVFTGTPGKFVSLEETIHGFELILKGEMDQYPE-DSKSIEEYIKLLNDNTL-PGNVEIVIAPPFVYLERIRKQL-KPAVGLSAQNCYKVEKGAFTGEVSASMLRDIGCDWVILGHSERRHILHESDELVAEKVSMAL-NSGLGVIFCVGEKLDEREGGKTKDVCFRQLASLLK--YKLD---WNNIVIAYEPVWAIGTGKTASPEQAQEVHVWIRDWLKQNVSADAAAKCRIIYGG----SVTGDNCRALGKQSDI-DSGKSTTTGHLIYKCGGIDKRTIEKFEKEAQEMGKGSFKYAWVLDKLKAERERGITIDIALWKFETSKYYITIIDAPGHRDFIKNMITGTSQADCAVLVVACGTGEFEAGISKNGQTREHALLAYTLGVKQIIVACNKMDTTEPAFSEARFNEVVTEVSNYLKKIGYNPKTIPFVPISGWHGDNMLEASD-RMPWYK---GWSIE--R---KEG----NASGKTLLEALDAILPPTRPTDKPLRLPLQDVYKIGGIGTVPVGRVETGIMKPGMVVTFAPQNLTTEVKSIEMHHEALQEALPGDNVGFNVKNVSVKEIRRGNVAGDSKNDPPKEAKNFTAQ-VIILNHPGQIAAGYAPVLDCHTAHIACKFAELKEKCDRRSGKTLETGPKFLKSGDAGLVELIPQNQCVVETFSEYPPLGRFAVR-------------------------------------------------------------------------------------------------------------------------------------------------------------------------------------------------------------------------------------------------------------------------------------------------------------------------------------------------------------------------------------------------------------------------------------------------------------
Ascaris   DESHPSMERKLKAIGVENTEENFRHFCQ-LFTLSE---EVSRYISAGIMYDETLYQKTDNGIRFVDVLKQKKIIPGIKVDLGVVPLAGTL-GEGTTQGLDNLAKRAAEFKKGGCEFAKWRCVLHISS--HTPSHLALLENANVLARYASISQQAGLVPIVEPEVLCDGDHDLARAQKVTEQTLAFVYKALNDHHVYLEGTLL-MCDQISDAVLDAHLAQDPDAKVACETVTKTGMVMICGEITSKATVDYQSLVRNVVKRIGYDSSDKGFDYKTCNVLVALEQQSPEIAAGVHE---DKDED---NIGAGDQGLMFGYATDETVEAMPMTLLLAHKLNARLHKFER--DGTLPWVRPDSKSQVTIEY-TFDGGACL-PRRVHTVVLSTQHNPEITMETLR-RELMEKVVKFVIPADIMDENTIFH-LNPCGSFITGGPMGDAGLTGRKIIVE-----------------------------------------------------------------------------------NLPPILNALEVTGRKPRLILEVAQHLGDSVVRTIAMDGTEGLVRGNEVVDTGNPIMIPVGPETLGRIMNVIGEPIDERGPIPAKHFAPIHAEAPAFVDMSVEQEILVTGI----------------------------------------------------------------------------------------------------------------------------------------GRIPSAVGYQPTLATDMGSMQERITTTKKGSITSVQAIYVPADDLTDPAPATTFAHLDATTVLSRGIAELAIYPAVDPLDSTSRIMDHNIVGQKHYDIARGVQKILQDYKSLQDIIAILGMDELSEEDKLTVSRARKIQRFLSQPFQVAEVFTG-----------------------------DKKTIDSIVSFLNEGAV-VPNVDVVVAPPAPYLSYVKEHV-KPGIEVAAQNCYKVPKGAFTGEISPAMIRDLGLHWVIIGHSERRHIFGESDELIAEKVVHAI-ESGLEVIFCCGEKLDEREAGKTKEVNYRQIQALVD--KKVD---WSKVVIAYEPVWAIGTGKTATPDQAQEVHAWIREYLKEKVSADVADKTRILYGG----SVTADNAHDL-------DSGKSTTTGHLIYKCGGIDKRTIEKFEKEAQEMGKGSFKYAWVLDKLKAERERGITIDIALWKFETAKYYVTIIDAPGHRDFIKNMITGTSQADCAVLVVACGTGEFEAGISKNGQTREHALLAQTLGVKQLIVACNKMDSTEPPFSETRFNEVTTEVSNYIKKIGYNPKAVAFVPISGFNGDNMLEPSP-NMPWFK---GWNVE--R---KEG----TASGQTLLEALDSIVPPSRPTDKPLRLPLQDVYKIGGIGTVPVGRVETGILKPGMVVTFAPQNVTTEVKSVEMHHEALAEALPGDNVGFNVKNISVKDIRRGSVASDSKNDPAKEAKSFTAQ-VIIMNHPGQIAAGYTPVLDCHTAHIACKFAELKEKVDRRSGKKVEDNPKFLKSGDAGIIELIPTKPMCVETFTEYAPLGRFAVR---------------------------------------------IIQRGGTIIGSARCKEFRERAGRLKAAANLIKHHITALVCLGGDGSLTGANIFRKEWPGLVDEL------------------------------------------------------------------------------------------------------------------------------------------------------------------------------------------------------------------------------------------------------------------------------------------------------------------------------------------------
Meloidogy DESTGSIGKRFEGISVENNEENRRKYRQLLFSTPN----FGQNISGVILFDETFRQKADSGERFVDLIKKNGAVAGIKVDTGVVKLAGTL-DEGTTQGLDNLSQRCAEYKKGGCDFAKWRCVINIGP--HKPSHLALLENANVLARYASICQQNGLVPIVEPEVLCDGDHDIDRCAKVTEMTLAYTYKALADHHIYLEGTLL--------------------------------MILLCGEVTSKAHVDYQKLVRGVVKQIGFDDSSKGFDYRTCNVMVALEQQASEIAAGVWE---NICVF---DIGAGDQGLMFGYATDETDEAMPLSLLLAHQLQAKLCKLRK--EGDLEWSLPDSKSQLTVEY-KFNNGACI-PIRVHTVVISAQH-------------------------------------------------------------------------------------------------------------------------------------------------GLPPILNSLEVQGRGSKLILEVSQHLGDNVVRTIAMDGTEGLIRGQEVIDTGDPIKIPVGPETLGRIMNVIGEPIDERGPIAAKNFAPIHAEAPEFVEMNVEQEILVTGIKVVDLLAPYSKGGKIGLFGGAGVGKTVLIMELINNVAKAHGGFSVFAGVGERTREGNDLYHEMIEGGVIDLKGNNSKVSLVYGQMNEPPGARARVCLTGLTVAEYFRDKEGQDVLLFIDNIFRFTQAGSEVSAL-LGRIPSAVGYQPTLATNMGSMQERITTTKKGPITSVQAIYVPADDLTDPAPATTFAHLDATTVLSRGIAELGIYPAVDPLDSTSRIMDPNIVGNRHYDVARGVQQILQDYKSLQDIIAILGMDELSRDDNSPVSRARKIQRYLSQPFQVAEVFTGHKGKFVSLEQTIDGFEKILRGEMDHIPE-----------------------DIVVAPPVPYLHHVAQNI-KNGIQVAAQNCYKVPSGAFTGEISPSMIKDLGVAYVILGHSERRHIFEEKDVLIAEKAAHAL-ESGLNVIYCIGEKLEEREANQTKEVNFRQLDAL-------D---WEKIVIAYEPVWAIGTGKTASPEQAEEVHKWIRDYLEEKVSKEIGQTTRIIYGG----SVTAGNCDELAKQPD--DSGKSTTTGHLIYKCGGIDKRTIEKFEKEAQEMGKGSFKYAWVLDKLKAERERGITIDIALWKFETAKYYVTIIDAPGHRDFIKNMITGTSQADCAVLVVACGTGEFEAGISKNGQTREHALLAQTLGVKQLIVACNKMDTTEPPFSEARFEEVKNEVSSFIKKIGYNPATVAFVPISGFNGDNMLEPSD-KMPWFK---GWAIE--R---KDG----NASGKT-LEALDAILPPSRPTDKPLRLPLQDVYKIGGIGTVPVGRVETGIIKPGMVVTFAPQGISTEVKSVEMHHESLPEAVPGDNVGFNVKNISVKDIRRGSVTSDSKNDPAKETKQFTAQ-VTIMNHPGQITAGYTPVLDCHTAHIACKFAELKEKVDRRTGKKVEDNPKALKTGDAGIVDLIPTKPMCVEAFTDYAPLGRFAVR---------------------------------------------------------------------------------------------------------------------------------------------------------------------------------DISKYCKAAIFNQIGKRTPLFIRFSSVGGERGSADTVRDPRGFAIKFYTEEGNWDLVGNNTPIFFIRDPFLFPNFIHTQKRNPVTHLKDPEMVWDFWSLRPE--SLHQVMFLFSDRG-IPDGFRHMNGYGSHTFKLVNKEGKAV-YCKFHAKTSQGIKNLSVEKAQQLASEDPDYGLRDLYNSIENGQFPQW----------------------------------------------------------------------------
Pristionc DESTGTIGKRLSAISLENNEQNRQKYRQLLFTTPN----LNQHISGVILYEETFHQSTDSGKKFVDLLNEQGIVPGIKLDLGVVPLAGTI-GEGTTQGLD------------------WRCVLTIAD--HTPSHLGMLENANVLARYASICQQNGLVPIVEPEVLCDGDHDLKRAQKVTEQVLSFVYKALADHHVYLEGTL--------------------------------------------------------------------FDYKTCNVLVALEQQSPEIAAGVHK---EKDEV---DVGAGDQGLMFGYATDETEEAMPLTLQLAHALNGKLHELRR--NGELSCVRPDSKSQVTIEY-NLDGGACI-PVRVHTVVMSTQHSPAVTLQQLR-EDLEHKVIRTVIPPELMDDKTVFH-LNPCGNFTVGGPMGDAGLTGRKIIVDTYGGWGAHGGGAFSGKDPTKVDRSAAYAARWVAKSLVKGGVCRRCLVQVAYAIGVAEPLSVMVFTFGSSALTDREVLEIVHK-NLPPILNGLEVTGRSPRLILEVSQHLGDNVVRTIAMDGTEGLVRGNEVIDTGDPIKIPVGPETLGRIMNVIGEPIDERGPINSKAQAPIHAEAPEFVEMSVEQEILATGIKVVDLLAPYAKGGKIGLFGGAGVGKTVLIMELINNVAKAHGGYSVFAGVGERTREGNDLYHEMIEGGVIDLKGNNSKVSLVYGQMNEPPGARARVCLTGLTVAEYFRDQEGQDVLLFIDNIFRFTQAGSEVSAL-LGRIPSAVGYQPTLATDMGGMQERITTTKKGSITSVQAIYVPADDRTDPAPATTFAHLDATTVLSRGIAELGIYPAVDPLDSTSRIMDPNIVGHHHYDIARGVQKILQDYKSLQDIIAILGMDELSEDDKLTVSRARKIQKFLSQPFQVAEVFTGHQGKFVSLDETIRGFQMILKGELDHLPE-DKASIDGIINFLNAGSP-YKDVEVVVSPPSPYLAYAKEKL-KGDVLVAAQNCYKVSKGAFTGEQSPAMLKDLGLQWVIIGHSERRHIFGESDALTAEKTIHAI-EEGLGVIFCIGEKLEEREAGKTKEVNFRQLAALVE--KKPD---WSKVVIAYEPVWAIGTGKTASPEQAQEVHQWVREFLNEKVSKEVGDSTRIIYGG----SVTPDNCVELGKKGDI-DSGKSTTTGHLIYKCGGIDKRTIEKFEKEAQEMGKGSFKYAWVLDKLKAERERGITIDIALWKFETSRYYVTIIDAPGHRDFIKNMITGTSQADCAVLVVACGTGEFEAGISKNGQTREHALLAQTLGVKQLIVACNKMDSTEPPFSEARFTEIKTEVSGFIKKIGYNPATVAFVPISGFNGDNMLEASS-NMPWFK---GWEIE--R---AEG----KASGKTLLEALDAIVPPTRPTNRPLRLPLQDVYKIGGIGTVPVGRVETGVIKPGMVVTFAPQNVTTEVKSVEMHHESLPEAVPGDNVGFNVKNVSVKDIRRGSVCSDSKNDSAKEARTFNAQ-VIIMNHPGQIGAGYTPVLDCHTAHIACKFAELKEKVDRRTGKKVEDNPKFLKSGDAGIVELHPTKPLCVESFTDYAPLGRFAVR---------------------------------------------------------------------------------------------------------------------------------------------------------------------------------DISKYCKADMFSKVGKQTPMFIRFSTVGGESGSADTARDPRGFAMKFYTDEGNWDLVGNNTPIFFIRDPILFPNFIHTQKRNPQTHLKDMNAMWDFFSLRPE--STHQMMFLFSDRG-TPNGYRFMNGYGSHTFKLVNANGEPV-YCKFHFKTNQGIKCLSASDAGRLTGEDPDFSIRDLFDAIERGDYPQWNMFLQVMTFDQAEKWKFNPFDVTKVWPHGEFPLIPVGKFVLNRNPQNYFAEVEQSAFCPAHVVPGIESSPDKKLQG
Celegans  DESTGTIGKRLDAINLENNETNRQKYRQLLFTTPN----LNQHISGVILYEETFHQSTDKGEKFTDLLIKQGIVPGIKLDLGVVPLAGTI-GEGTTQGLDKLAERAAAFKKGGCGFAKWRCVLNIGT--HTPSHLGMLENANVLARYASICQANGLVPIVEPEVLCDGEHDLARAQKVTEQVLAFVYKALADHHVYLEGTLL-MCDQISDAVLDAHLAQDPHAKVACETVTKTGMIMLCGEITSKAVVDYQVLVRNVIKKIGYDDSSKGFDYKTCNVLVALEQQSPEIAAGVHV---DKDSD---DVGAGDQGIMFGYATDETEEAMPLTLLLSHKLNRKLHELRR--SGELEWVRPDSKTQVTIEY-ASEGGACV-PLRVHTVVISTQHSPDISLDDLR-KELIEKVIKAVIPANLIDDKTIYH-LNPCGSFIIGGPMGDAGLTGRKIIVDTYGGWGAHGGGAFSGKDPTKVDRSAAYAARWVAKSLVKSGLCRRCLVQVSYAIGVAKPLSVMVFSFGTSALNEGELLKIVND-NLPPILNGLEVVGRSPRLILEVSQHLGDNVVRCIAMDGTEGLVRGQPVADTGDPIKIPVGPETLGRIMNVIGEPIDERGPIASKNFAAIHAEAPEFVEMSVEQEILVTGIKVVDLLAPYAKGGKIGLFGGAGVGKTVLIMELINNVAKAHGGYSVFAGVGERTREGNDLYHEMIEGGVIDLKGKNSKVSLVYGQMNEPPGARARVCLTGLTVAEYFRDQEGQDVLLFIDNIFRFTQAGSEVSAL-LGRIPSAVGYQPTLATDMGSMQERITTTKKGSITSVQAIYVPADDLTDPAPATTFAHLDATTVLSRGIAELAIYPAVDPLDSTSRIMDPNVVGQNHYDIARGVQKILQDYKSLQDIIAILGMDELSEEDKLTVSRARKIQRFLSQPFQVAEVFTGHQGKFVSLEETIRGFTMILKGELDHLPE-DYASVDGIVTFLNASAD-NSSVDVVVAPPAPYLAYAKSKL-KAGVLVAAQNCYKVPKGAFTGEISPAMIKDLGLEWVILGHSERRHVFGESDALIAEKTVHAL-EAGIKVVFCIGEKLEEREAGHTKDVNFRQLQAIVD--KGVS---WENIVIAYEPVWAIGTGKTASGEQAQEVHEWIRAFLKEKVSPAVADATRIIYGG----SVTADNAAELGKKPDI-DSGKSTTTGHLIYKCGGIDKRTIEKFEKEAQEMGKGSFKYAWVLDKLKAERERGITIDIALWKFETAKYYITIIDAPGHRDFIKNMITGTSQADCAVLVVACGTGEFEAGISKNGQTREHALLAQTLGVKQLIVACNKMDSTEPPFSEARFTEITNEVSGFIKKIGYNPKAVPFVPISGFNGDNMLEVSS-NMPWFK---GWAVE--R---KEG----NASGKTLLEALDSIIPPQRPTDRPLRLPLQDVYKIGGIGTVPVGRVETGIIKPGMVVTFAPQNVTTEVKSVEMHHESLPEAVPGDNVGFNVKNVSVKDIRRGSVCSDSKQDPAKEARTFHAQ-VIIMNHPGQISNGYTPVLDCHTAHIACKFNELKEKVDRRTGKKVEDFPKFLKSGDAGIVELIPTKPLCVESFTDYAPLGRFAVR--AVRSITRMAIYCGCKVYLIYEGYEGMIEGGDFIKEATWNTVSDIIQQGGTIIGSARSSEFRTREGRLKAATNLINRGIGRLVCIGGDGSLTGANTFRLEWTDLVQELVKNQRVTAA-AAKKIPYIQIVGLVGSIDNDFCGTDMTIGTDSALQRIISSIDAVVATAQSHQRAFV--DISKYCKADIFNKVGKQTPLLIRFSTVGGESGSADTARDPRGFAIKFYTEEGNWDLVGNNTPIFFIRDPIHFPNFIHTQKRNPQTHLKDPNMIFDFWLHRPE--ALHQVMFLFSDRG-LPDGYRHMNGYGSHTFKMVNKDGKAI-YVKFHFKPTQGVKNLTVEKAGQLASSDPDYSIRDLFNAIEKGDFPVWKMFIQVMTFEQAEKWEFNPFDVTKVWPHGDYPLIEVGKMVLNRNPRNYFAEVEQSAFCPAHIVPGIEFSPDKMLQG
Heterorha ------------------------------FTGNA---DLGKYISGVIMFHETFYQKTDSGTLFVDVLKSQGIIPGIKVDKGVIPLAGTI-GEATTQGLDDLNARCAQYKKDGAQFAKWRCVHKISA--TTPSHTALVEIAQVLARYASICQHNGLVPIVEPEILPDGEHDIARCQKITETVLSYCYRALNDHHVFLEGTLL-MCDQISDAVLDAHLAQDPNAKVACETVAKTGMIMLCGEITSKANIDYQTLVRNVVKKIGYDDSSKGFDYKTCNVLVALEQQNPEIAAGVHV---QRSDE---DVGAGDQGLMFGYATDETAEAMPLTLQLAHELNAKLHQMRR--SGELAWVRPDSKSQVTIEY-VFEGGACV-PLRVHTVVISTQHGPEITMEHLK-KELEEKVIRAVIPAGLLDSNTVLH-LNPCGTFIIGGPMGDAGLTGRKIIVDTYGGWGAHGGGAFSGKDPTKVDRSAAYAARWVAKSLVKAGICRRCLVQVSYAIGV----------------------------NLPPILNALEVTGRPSRLILEVSQHLGDNVVRCIAMDGTEGLVRGQEVVDTGNPIKIPVGPETLGRIMNVIGEPIDERGPISSKHLAPIHAEAPEFVEMSVEQEILVTGIKVVDLLAPYAKGRKIGLFGGAGVGKTVLIMELINNVAKAHGGYSVFAGVGERTREGNDLYHEMIEGGVIDLKGNNSKVSLVYGQMNEPPGARARVCLTGLTVAEYFRDQEGQDVLLFIDNIFRFTQAGSEVSAL-LGRIPSAVGYQPTLATDMGCMQERITTTTKGSITSVQAIYVPADDLTDPAPATTFAHLDATTVLSRGIAELAIYPAVDPLDSTSRIMDPNIVGNNHYNIARGVQKILQDYKSLQDIIAILGMDELSEDDKLTVSRARKIQRFLSQPF--------------------------------------------------------------------------------------------------------------------------------------------------------------------------------------------------------------------------------------------------------------------DSGSRLPLWHLIYKSCGIDKRTIEKFEKEAQEMGKGSFKYAWVLDKLKAERERGITIDIALWKFETAKYYITIIDAPGHRDFIKNMITGTSQADCAVLVVACGTGEFEAGISKNGQTREHALLAQTLGVKQLVVACNKMDSTEPPFSESRFTEITNEVSGFIKKIGYNPKAVAFVPISGFNGDNMLEASS-NMPWFK---GWTVE--R---KEG----NASGKTLLEALDAIIPPQRPTDRPLRLPLQDVYKI------------------------------------------------------------------------------------------------------------------------------------------------------------------------------AVRSVVRMGIYLGCKLFFINEGYQGMVDGRKNIVEADWNSVSYIIQKGGTIIGSARCADFRTREGRLKAAFNLVEHGITNLVCIGGDGSLTGANQFRKDWPGLIEELVNMGKISSD-VARRHPNIQIVGLVGSIDNDFCGTDMTIGTDSALQRIIESIDAV--------------DISKYCKADLFSKVGKQTPCFIRFSTVGGESGSADTARDPRGFAVKFYTEEGNWDLVGNNTPIFFIRDPLLFPNFIHTQKRNPQTHLKDMNMMWDFFSLRPE--TMHQLMFLFSDRG-IPDGYRHMNGYGSHTFKLVNEDGEAV-YCIFHFKTAQKIKNLPASEAGRLSGEDPDYSIRDLFNSIEKGDFPQWNFYIQVMTFEQAEKWKFNPFDLTKVWPHSEYPLIPVGKMVLNRNPKNYFAEVEQSAFSPAHVVPGIEFSPDKMLQG
Ancylosto DESTGTIGKRLAAVNLENNETNRQKYRQLLFTTPN----LGEHISGVILFEETFNQSTDKGERFVDVLIKQGIVPGIKVDLGVVPLAGTI-GEGTTQGLDNLAQRAAHFKKGGCGFAKWRCVLTIGP--HTPSYLGMLENANVLARYATICQANGLVPIVEPEVLCDGDHDIHRAQKVTEQVLAFVYKALADHHVYLEGTLL-MCDQVSYAVLDAHPAIDPDAKVACETVTKTGMIMLCGEITSKANVDYQTLVREVVKKIGYDDSSKGFCYKTCNVLVALEEQSPEIAAGVHV---EKEES---EVGAGDQGIMFGYATDETEEAMPLTLQLAHQLNAKLHALRR--SGELEWARPDSKSQVTIEY-KFEGGACV-PMRVHTVVMSAQHSPAVTLEQLR-KDIKEKVIKSVIPANFLDEKTVYH-INPCGNFIIGGPMGDAGPTGRKIIVDTYGGWGAHGGGAFSGKDPTKVDRSAAYAARWVAKSLVKGGICRRCLVQVSYAIGIAEPLSVMVFSFGTS--------------DLPPILNALEVQGFEHRLVLEVAMHLGENTVRTIAMDGTEGLVRGQDVVDSGAPIQIPVGPGCLGRIINVIGEPIDERGPIKAVKTLPIHADPPAYVDQSTAPEVLETGIKVVDLLAPYARGGKIGLFGGAGVGKTVLIQELINNIAKAHGGYSVFTGVGERTREGNDLYHEMIETGVIQLENDNSKCALVFGQMNEPPGARARVCLTGLTVAEYFRDKEGQDVLLFIDNIFRFTQAGSEVSAL-LGRIPSAVGYQPTLATDMGSMQERITTTTKGSITSVQAIYVPADDLTDPAPATTFAHLDATTVLSRGIAELAIYPAVDPLDSTSRIMDPNIVGQKHYDIARGVQKILQDYKSLQDIIAILGMDELSEDDKLTVSRARKIQ---------------------------------------------------------------------------YLTYVKDHL-KNSVKVSAQNCYKVPKGAFTGEVSPSMLKDLGIEWVILGHSERRHIFGESDQLIAEKTVHAL-ENKINVIFCVG-KLEEREAGKTKEVNFRQLQALVD--KKVD---WTNIVIAYEPVWAIGTGKTATPDQAQEVH----------------------------------------------DSGKSTTTGHLIYKCGGIDKRTIEKFEKEAAELGKGSFKYAWVLDKLKAERERGITIDIALWKFETPKYMITVIDAPGHRDFIKNMITGTSQADCAILIIASGTGEFEAGISKDGQTREHALLAFTLGVRQLIVAINKMDTR--KYSQERYEEIIKETSNFIKKVGFNPKGVPFVPFSGWHGDNMIEATT-NMPWYK---G------R---GEG----NATGKTLLEALDAIIPPQRPTDRPLRLPLQDVYKIGGIGTVPVGRVETGILKPGMVVTFAPQNVTTEVKSVEMHHESLPEAVPGDNVGFNVKNVSVKDIRRGSVCSDSKNDPAKEARTFNAQ-VIIMNHPGQIAAGYTPVLDCHTAHIACKFAELKEKVDRRTGKKVEDNPKFLKSGDAGIVELIPTKPLCVESFTDYAPLGRFAVR-----------------------------------------------------IGASRSEGSFKREERKQAAITLHTHKIYYLVCIGGDGALTGISIFRDEWEGLTQELFKEGKITQE-QAEMGKHLYVVGIAGTIDNDFIGTDRTIGFDSAMARVIECVDALAATADSLQRTFV--DITKYCKADLFNKVGKQTPVFARFSTVGGEAGSADTARDPRGFAVKFYTEEGNWDLVGNNTPIFFIRDPIMFPNFIHTQKRNPQTHLKDANMMWDFWGLRPE--STHQVMFLMSDRG-TPDGFRHMNGYGSHTFKLVNAEGTPV-YCKFHWK--------------------------------------------------------------------------------------------------------------------
Onychopho DESTSTIGKRFAQINLENTEENRRLYRQLLFTSGK---ELSDHVSGVILFHETFYQKADDGTPFVQGLRNLGIIPGIKVD---------------------------------------------------------------------------------------------------------------------------LCDQISDAILDAHLKIDPFAKVACETVTKTGMILVCGEITSNAQVDYQVLIRETVKNIGYDDSAKGFDYKTCNVLISLEQQSSEIAQGVHI---NRQED---DVGAGDQGIMFGYATDETEECMPLTVVLAHRLMEKYGQLRH--NGTLWWARPDGKSQVTVEY-KFDKGACV-PIRIHTVVMSVQHDPQIDLEDLR-KELMDKIIKDVIPNKYLDQRTAYH-INPCGSFTQGGPMGDAGLTGRKIIVDTYGGWGAHGGGAFSGKDYTKVDRSAAYASRWVAKSLVKAGLCKRCLVQISYAIGIAEPISISVFSYGTSSKTERELLKIVKE-NLPPILNALEVQGRTPRLILEVAQHLGENTVRTIAMDGTEGLVRGQQCLDTASPIKIPVGPETLGRIMNVIGEPIDERGPIPSKKFASIHADAPEFVEMSVTQEILETGIKVVDLLAPYAKGGKIGLFGGAGVGKTVLIMELINNVAKAHGGYSVFAGVGERTREGNDLYHEMIESGVISLKDATSKVALVYGQMNEPPGARARVALTGLTVAEYFRDQEGQDVLLFIDNIFRFTQAGSEVSAL-LGRIPSAVGYQPTLATDMGTMQERITTTKKGSITSVQAIYVPADDLTDPAPATTFAHLDATTVLSRGIAELAIYPAVDPLDSTSRIMDPNVVGVEHYEIARSTQKILQNYKSLQDIIAILGMDELSEDDKLTVARARKMQRFLSQPFQVAEVFTGSAGKLVPLKETIKGFKMILGGELDHLPE--KAGIDEIIKFLKAGSL-SSDVEVVVAPPTIYLDYTRQNL-PKNVSIAAQNCYKTDKGAFTGDISPAMIKDVGGEWVILGHSERRHVFGETDELIAEKVAHSL-SEGLKVIACVGEKLDEREAGKTEAIVFHQTKAIAD--KISN---WNNVVIAYEPVWAIGTGKTATPQQAQEVHQSIRKWLKDNVSEDVAKKTRIIYGG----SVTGSNAKEIASQPDV-DSGKSTTTGHLIYKCGGIDKRTIEKFEKEAAELGKGSFKYAWVLDKLKAERERGITIDIALWKFETPKYYVTVIDAPGHRDFIKNMITGTSQADCAVLVVACGTGEFEAGISKNGQTREHALLAQTLGVKQLIIAANKMDSTEPPFSESRFTEISNEVAGFIKKIGYNPAGVPFVPISGFNGDNMLEASP-NMPWFK---GWSVE--R---KEG----NASGKTLLEALDAIIPPQRPTNRPLRLPLQDVYKIGGIGTVPVGRVETGIIKPGMVVTFAPQNVSTEVKSVEMHHESLPEAVPGDNVGFNVKNVSVKDIRRGSVCS?SKNDPAKEARTFHAQ-VIIMNHPGQISNGYTPVLDCHTAHIACRFAEIKEKVDRRSGKKVEDFPKFIKSGDAAIVELVPTKPLCVESFTDYAPLGRFAVR--AVRAVVRMGIYVGARVYFIHEGYQGLVDGGNCIQEATWSMVSGIMQKGGTVIGSARCQDFRDRTGRLKAAANLVNFGIFHLVIIGGDGSLTGANLFREEWSSLLDELVSMHVITPD-RRKECAYLNIVGMVGSIDNDFCGTDMTIGTDSALHRIIECVDAISTTAQSHQRTFV--DITNYCKAKIFEHVGKRTPMGVRFSTVAGESGSSDTVRDPRGFALKFYTEEGNWDLVGNNTPIFFIRDPILFPHFIHSQKRNPVTHLKDPDMFWDFITLRPE--TCHQISFLFADRG-IPDGFRHMNGYGSHTFKLVNSKDEAV-YCKFHYKTDQGIKNLSTDRAAELASSEPDYALRDLFNAIASGNFPSWTLHIQVMTFKQAESSPFNPFDLTKVWPQGKYPLIPVGRFVLNRNPKNYFAEVEQAAFSPAHFVPGIEASPDKMLQG
Limulus   DESTSTMGKRLAGIGVENIEENRRQFRQLLFTCDQ---TMGENIGGIIMFHETLYQNATDGTPFVQLIKNKGIIPGIKVDKGVVPLMGSD-NESTTQGLDDLTKRCQEYKKQGALFTKWRCVLKISD--HCPSPLAIAENANVLARFASCCQQAGLVPIVEPEVLPDGTHDLERAQKVTEKVLAAVYKALNDHHVYLEGTLL-MCDQISDAILDAHLSQDPDAKVACECVTKTGMVLLCGEITSKTHVDYQRVVRNTIKHIGYDDSSKGFDYKTMNLVVAIEEQSENIASGVHH---EKDED---TLGAGDQGLMFGYATNETEECMPLTVKLAHVLNLRLAEMRR--DGTFWWARPDSKTQVTCEY-YFDHGVAV-PIRVHTVIISVQHSDEISLEELR-KQILEKLIKTVIPPELMDDKTILH-INPCGKFVIGGPMGDAGLTGRKIIVDTYGGWGAHGGGAFSGKDPTKVDRSAAYAARWVAKSLVKSKLCKRCLVQLSYAIGISEPISIAIFTYGTSKLSHLELLQIV------------------------------------------------------------------------------------------------------SVEQEILVTGIKVVDLLAPYSKGGKIGLFGGAGVGKTVLIMELINNVAKAHGGYSVFAGVGERTREGNDLYHEMIESGVISLKDKTSKVSLVYGQMNEPPGARARVALTGLTVAEYFRDQEGQDVLLFIDNIFRFTQAGSEVSAL-LGRIPSAVGYQPTLATDMGTMQERITTTKKGSITSVQAIYVPADDLTDPAPATTFAHLDATTVLSRGIAELGIYPAVDPLDSTSRIMDPNIVGKEHYDVARGVQKILQDYKSLQDIIAILGMDELSEEDKLTVSRARKIQRFLSQPFQVAEVFTGQAGKFVPLAETIKGFKMILEGEMDHLPE-SRSKIDDIVNFMVTGPL-DVNTEVVVGCPSIYLDYSRKAL-PPTIGVAAQNCYKVASGAFTGEISPAMIKDVGVEWVILGHSERRNVFGENDQLVAEKVGHAL-AEGLKVIACVGELLEERESGKTEEVVFRQTKAIAD--KVSD---WSKVVIAYEPVWAI-------------------------------------------------------------DSGKSTTTGHLIYKCGGIDKRTIEKFEKEAAELGKGSFKYAWVLDKLKAERERGITIDITLWKFETPKYYVTVIDAPGHRDFIKNMITGTSQADCAVLIVAAGTGEFEAGISKNGQTREHALLAYTLGVKQMIVGVNKMDTTEPPYSEKRFEEIQKEVSAYIKKIGYNPATVAFVPISGWNGDNMLEASP-NTPWFK---GFKIE--R---KGQ----TTEGKTLLQALDCAEPPSRPTDKPLRLPLQDVYKIGGIGTVPVGRVETGVLKPGTVVTFAPAMITTEVKSVEMHHESLSEAVPGDNVGFNVKNVSVKELRRGYVAGDSKNDPPQATADFTAQ-VIILNHPGQITNGYAPVLDCHTAHIACKFKE--------------------------------------------------------------------------------------------------------------------------------------------------------------------------------------------------------------------------------------DIRKYCKAKLFNQIGKRTPIAVRFSTVGGESGSADTVRDPRGFSLKFYTEEGNWDLVGNNTPIFFIRDPMLFPSFIHTQKRNPMTHLKDVDMFWDFITLRPE--STHQVSFLFSDRG-IPDGHRHMNGYGSHTFKLVNSDGEAV-YCKFHYKTDQGIKNLPVEEAAELSARDPDYSIRDMYNAIAEGNYPTWTFYIQVMTFKEAESFRWNPFDLTKVWPHSEYPLIPVGKMVLNRNPKNYFAEVEQLAFCPAHLVPGIEPSPDKMLQG
Rhipiceph DESTGTMGKRLQGIGVENTEEHRRQYRQLLFTCAE---EMNSCISGVILFHETVYQQADNGTPFIKILENRGIIPGIKVDKGVVPLMGCD-EEGTTQGLDDLTKRCVQYRKDGCRFAKWRCVLKIRN--HCPSPLAILENANVLARYAVCCQQAGLVPIVEPEVLPDGDHDLERCQKVTEQVLAAVYKALNDHHVYLEGTLL-MCDQISDAILDAHLRQDPNAKVACETATKTGMIMVFGEITSDAVVDYQRIVRETVKKIGYDCSTKGFDYRTCNVLVAIEQQSPEIAAGVHQ---QRKEE---DIGAGDQGLMFGYATDETEECMPLTVVLAHKLNKRLAELRR--DGTFSWAGPDSKTQVTCEY-YFNHGRAV-PIRVHTVVVSTQHSEDISLDELR-KQVMEHVIADVIPSRYLDSRTVYH-INPCGKFVQAGPMGDAGLTGRKIIVDTYGGWGAHGGGAFSGKDPTKVDRSAAYAARWVAKSLVVAGLCKRCLVQLSYAIGIAQPVSISIFTYGTAIKTPRELLHIVKE-NLPPILNALEVEGRKPRLVLEVAQHLGENTVRTIAMDGTEGLVRGQKVKDTQSPIKIPVGPETLGRIMNVIGEPIDERGPIPSDKFLAIHQEAPEFVEMSVEQEILVTGIKVVDLLAPYSKGGKIGLFGGAGVGKTVLIMELINNVAKAHGGYSVFAGVGERTREGNDLYHEMIEGGVISLKTKNSKVSLVYGQMNEPPGARARVALTGLSVAEYFRDQEGQDVLLFIDNIFRFTQAGSEVSAL-LGRIPSAVGYQPTLATDMGTMQERITTTKKGSITSVQAIYVPADDLTDPAPATTFAHLDATTVLSRGIAELGIYPAVDPLDSTSRIMDPNVVGQEHYDIARGVQKILQDYKSLQDIIAILGMDELSEEDKLTVSRARKIQRFLSQPFQVAEVFTGQAGKFVPINDTITGFKQILNGEMDHLPE-SKNSIRDICNTLKGASL-DPNVEVIVACPAPYLDYCRSLL-PPSVALAAQNCYKVEQGAFTGEISPGMIKDCGGQWVILGHSERRHVFKEDDVLIGEKIKHAL-ESGLNVIACIGELLEDREAGRTEEVCFRQIKHIAS--NVKD---WSKVVIAYEPVWAIGTGKTATPDQAQEVHSKVRNWLSTNVSADVASKVRIQYGG----SVNAGNCKELGRKPDI-DSGKSTTTGHLIYKCGGIDKRTIEKFEKEAQEMGKGSFKYAWVLDKLKAERERGITIDITLWKFETPKYYVTVIDAPGHRDFIKNMITGTSQADCAVLIVAAGTGEFEAGISKNGQTREHALLAYTLGVKQMIVGVNKMDTTEPPFSQSRFEEIQKEVSAYIKKIGYNPATVPFVPISGWNGDNMLEPST-NMPWYK---GWSIE--R---KSG----KSEGKTLLQALDAMEPPTRPTDKPLRLPLQDVYKIGGIGTVPVGRVETGVLKPGMVVTFAPANLTTEVKSVEMHHEAFAEAVPGDHVGFNVKNVSVKELRRGYVCGDSKDTPPKSTEEFTAQ-VIVLNHPGQ------------------------------------------------------------------------------------------------------------------------------------------------------------------------------------------------------------------------------------------------------------DITKYTKASIFSQIGKRTPMAVRFSTVGGESGSADTVRDPRGFAVKFYTDEGNWDLVGNNTPIFFIRDPFLFPSFIHTQKRNPATHLKDADMFWDFISLRPE--TTHQVMFLFSDRG-IPDGYRHMNGYGSHTFKLVNAKGESF-YCKFHYKTDQKIKNLPVEKADEYASKDPDYSIRDLYNAIANKQYPSWTFYVQIMTFEQAKTWKYNPFDLTKVWPHVEFPLIPVGKMVLDRNPKNYFSEVEQIAFCPANLVPGIEPSPDKMLQG
Ixodes    DESTSTMGKRLQGIGVENTEENRRQYRQLLFTSGE---AMNSAISGVILFHETLYQQADNGTPFVKMLENRGIIPGIKVDKGVVPLLGTD-EESTTQGLDDLAKRCAQYRKDGCRFAKWRCVLKIRP--HCPSALSILENANVLARYASCCQQSGIVPIVEPEVLPDGDHDLDRAQKVTEQVLAAVYKALNDHHVYLEGTLL-MCDLISDAVLDAYLAKDPEAKVACESVAKTGMILLAGEITSVHTIDYQRVVRDTIKEIGYDCSTKGFDYRTCNVLVAIEQQSPEIAAGVHQ---LRREE---DIGAGDQGLMFGYATDETEECMPLTVVLAHKLNRQLADLRR--DGTFPWAGPDSKTQVTCEY-YFDHGKAV-PIRVHTVVVSTQHSEDISLEDLR-REVMEKVIKAVIPAKYLDRRTVYH-INPCGKFVQAGPMGDAGLTGRKIIVDTYGGWGAHGGGAFSGKDPTKVDRSAAYAARWVAKSLVKGGICKRCLVQVSYAIGIAEPLSITVLPYGTSKYSQKE--------NLPSILNALEVEGRKPRLVLEVAQHLGENVVRTIAMDGTEGLVRGQKVTDTQSPIMVPVGPETLGRIMNVIGEPIDERGPIPSDKFLSIHQDAPEFVEMSVEQEILVTGIKVVDLLAPYSKGGKIGLFGGAGVGKTVLIMELINNVAKAHGGYSVFAGVGERTREGNDLYHEMIEGGVISLKDKTSKVSLVYGQMNEPPGARARVALTGLSVAEYFRDQEGQDVLLFIDNIFRFTQAGSEVSAL-LGRIPSAVGYQPTLATDMGTMQERITTTKKGSITSVQAIYVPADDLTDPAPATTFAHLDATTVLSRGIAELGIYPAVDPLDSTSRIMDPNVVGQEHYDIARGVQKILQDYKSLQDIIAILGMDELSEEDKLTVSRARKIQRFLSQPFQVAEVFTGQAGKFVPINETISGFNQILEGELDHLPE-NKSSIKEICDMLKTAKL-DPNTEVVLGCPAPYLDYVRRIL-PAAIAVSAQNCYKVEKGAFTGEISPAMIKDCGATWVILGHSERRNVFKESDELIGDKVHHAL-ESGLNVIACIGELLEEREAGKTEEVVYRQTAAIAA--KVTD---WNRVVLAYEPVWAIGTGKTASPEQAQEVHAQLRQWLSKNVSPDV-------------------------------DSGKSTTTGHLIYKCGGIDKRTIEKFEKEAQEMGKGSFKYAWVLDKLKAERERGITIDITLWKFETPRYYVTVIDAPGHRDFIKNMITGTSQADCAVLVVAAGTGEFEAGISKNGQTREHALLAYTLGVKQMIVGVNKMDTTEPPFSQTRFEEIQKEVSAYIKKIGYNPATVPFVPISGWNGDNMLDASP-NMGWYK---GWTIE--R---KSG----KSEGKSLLQALDAMEPPTRPTDKPLRLPLQDVYKIGGIGTVPVGRVETGLLKPGMVVTFAPANITTEVKSVEMHHEALTEAVPGDNVGFNVKNVSVKELRRGYVCGDSKDSPPKSTEEFTAQ-VIVLNHPGQISNGYTPVLDCHTAHIACKFREIKEKCDRRSGKKLEDNPKFIKSGDAAIIDLVPSKPMCVETFTDFPPLGRFAVR---------------------------------------------------------------------------------------------------------------------------------------------------------------------------------DISKYCKAAIFNQVGKKTPLAIRFSTVGGESGSADTVRDPRGFAIKFYTEEGNWDLVGNNTPIFFIRDPFFFPSFIHTQKRNPATHLKDPDMFWDFISLRPE--TTHQVMFLFSDRG-IPDGYRHMNGYGSHTFKLVNDKNEAV-YCKFHFKTDQKIKNLPVDKAGELSGTDPDYSIRDLYNSIANKQYPTWSMYIQVMTFDQASKWKYNPFDLTKVWPHKEFPLIPVGRLVLDRNPKNYFLEVEQIAFCPANLVPGVEPSPDRMLQG
Petrolist DESTGTMGKRLADIGVENTEDNRRKYRQLLFTTNK---ELGNYISGVILFHETLYQKSDDGRPFVNLIKQLGIIPGIKVDKGVVPLMGSE-GESTTQGLDDLSQRCAQYKKDGCDFAKWRCVLKVGK--NTPSYQSMLENANVLARYASICQMNGIVPIVEPEVLMDGNHDLERAQKVTETVLAFTYKALNDHHVFLEGTLL-ICDQVSDAVLDAHLKQDPEAKVACETCTKTGMILLCGEITSKATVDYQKVVRETIQRIGYDDSNKGFDYKTCNVLLALEQQCVEIANGVHI---GRDDD---DIGAGDQGLMFGYATDETDVCMPLTVVLAHRLNQKIAELRR--DGTFWWARPDSKTQVTCEY-SFEQGAAI-PRRIHTVVVSLQHSEKVSLDTLH-SEIMEKAVKTVIPEKYLDNDTKYH-INPCGAFIIGGPQGDAGLTGRKIIVDTYGGWGAHGGGAFSGKDYTKVDRSAAYAARWVAKSLVKSGVCRRCLVQVSYAIGVAEPVSISIFHYGTSKYTSKQLLKIVNH-ELPPILNSLEVENRTPRLVLEVAQHLGENIVRTIAMDGTEGLVRGNGVRDSGSPISIPVGPGTLGRIINVIGEPIDERGPVPTEHFSAIHAEAPDFVEMSVEQEILVTGIKVVDLLAPYSKGGKIGLFGGAGVGKTVLIMELINNVAKAHGGYSVFAGVGERTREGNDLYHEMIESGVISLKDDTSKVSLVYGQMNEPPGARARVALTGLTVAEYFRDQEGQDVLLFIDNIFRFTQAGSEVSAL-LGRIPSAVGYQPTLATDMGSMQERITTTKKGSITSVQAIYVPAGDLTDPAPATTFAHLDATTVLSRGIAELGIYPAVDPLDSISCIMDANIIGHEHYNVARSVQKILQDHKSLQDIIAILGMDELSEEDKLTVARARKIQKFLSQPFQVAEVFTGYPG--------------------------DKASIDGIVSFMG--PL-SPNTEVVVGCPQCYLMYTRQNM-PDNVGVAAQNCYKSAKGAFTGEISPGMIKDLGCEWVILGHSERRHVFNEPDQLISEKVGHAL-ESGMKVIPCIGEKLDEREGNRTEEVVFAQMKALLP--NISD---WSRVVIAYEPVWAIGTGKTATPDQAQEVHAKLRQWLRKNVNDQ--------------------------------DSGKSTTTGHLIYKCGGIDKRTIEKFEKESSEMGKGSFKYAWVLDKLKAERERGITIDIALWKFETNRFYVTIIDAPGHRDFIKNMITGTSQADCAVLIVAAGTGEFEAGISKNGQTREHVLLCFTQGVKQLIVAINKMDSTEPKYSESRFNEIKKELTAYVKKVGYNPTIVPILPISGFNGDNMLEKPD-NMPWWT---KQKIE--R---KSS----AYEFITLYDALDNIDPPTRPSDKPLRLPLQDVYKIGGIGTVPVGRVETGILKPGMVVNFAPTGPTTEVKSVEMHHEALTEAVPGDNVGFNVKNVSVKDLKRGFVASDSKNDPAKEAGDFTAQ-VIVLNHPGQIQAGYSPVLDCHTAHIACKFAELIQKIDRRTGKEIEANPKTIKSGDSCIVKMVPSKPMCVETFQQYAPLGRFAVR--AVRAVVRMGLFVGARVFFIKEGYQGMVDGGDHILEANWSSVSGIIHKGGTVIGSARCKDFREREGRMKAAKNLIKRGITNLVVIGGDGSLTGANFFKQDWAALLQLLVKNGEITEE-EKKANSHLNIVGMVGSIDNDFCGTDMTIGTDSALHRIIEAVDAIAATAYSHQRCFI------------------------------------DTARDPRGFAIKFYTDEGNWDLVGNNTPIFFIRDPILFPSFIHTQKRNPATHLKDADMFWDFITLRPE--STHQVSFLFSDRG-TPKGYRHMNGYGSHTFKLVNAEGKPI-YCKFHYKTDQGIKCLSAAKADELCGCDPDYSIRDLYNAISTGNYPSWTMYIQVMTYEEAEKWEFNPFDLTKVWPHSEYPLIPVGRMTLDRNPKNYFAEVEQLAFSPANLVPGIEPSPDKMLQG
Daphnia   DESTATVGKRFADIGLENNEENRRAYRELLFTADS---ALNENISGVILFHETLYQKASCGTSFAELLKQRGIYPGIKVDKGVVNLFGSD--ECTTQGLDDLDARCAQYKKDGCQFAKWRCVLKIGK--NTPSYQAILENANVLARYASICQTNGLVPIVEPEVLPDGDHDLDRAQKVTETVLAAVYKALSDHHVFLEGTLL-LCDQVSDAILDAHLAQDPSAKVACETVSKTGMVLVCGEITSRAIVGYQKVIRETVKQIGYDDSSKGFDYKTCNVLVALEQQSPNIASGVHV---DRDDD---NVGAGDQGLMFGYATDETEECMPLTVVLSHKLNQRLSELRR--DGTLWWACPDTKSQVTCEY-YFDNGACV-PLRVHTVVISTQHLAKASLEEVR-RDVMEHVIKAVIPAKYMDSNTIFH-INPCGLFIYGGPMGDAGLTGRKIIVDTYGGWGAHGGGAFSGKDYTKVDRSAAYAARWVAKSLVKGGICRRCLVQVSYAIGLAEPLSITIFDYGTSKYSQGELLAIVKK--LPPILNALEVSNRSPRLILEVAQHLGENTVRTIAMDGTEGLIRGQPVLDTGSPIKIPVGPETLGRIMNVIGEPIDERGPIVTDKFAAIHAEAPEFVEMNVAQEILITGIKVVDLLAPYAKGGKIGLFGGAGVGKTVLIMELINNIAKAHGGVSVFAGVGERTREGNDLYHEMIDAGVI------SKVALVYGQMNEPPGARARVALSGLSVAEYFRDEEGQDVLFFVDNIFRFTQAGAEVSAL-LGRIPSAVGYQPTLATDMGALQERITSTKKGSITSVQAIYVPADDLTDPAPATSFAHLDATTVLNRQIAELGIYPAVDPLDSTSRSLDPRIVGEEHYQVARRTQEILQTYKSLQDIIAILGMDELSEEDKLVVARARKIQRFL--------------------------------------------EIDAIISFLTAGPL-DPNAELVCGVSPCYLDYVRQKL-PASIGVAAQNCYKVAKGAFTGEISPAMIKDIGAEWVILGHSERRNVFGESDALIGEKVNHAL-TEGLKVIPCIGEKLEEREAGKTEEVVFSQLKAIVD--KIPQDK-WDNVVIAYEPVWAIGTGKTASPQQAQEVHGKLRQWLADNVSAEVA------------------------------DSGKSTTTGHLIYKCGGIDKRTIEKFEKEAQEMGKGSFKYAWVLDKLKAERERGITIDIALWKFETAKFYVTIIDAPGHRDFIKNMITGTSQADCAVLIVAGGVGEFEAGISKNGQTREHALLAYTLGVKQLIVGINKMDSTE----EARYEEIKKEVSSYIKKIGYNPVAVPFVPISGFHGDNMIEASS-NLPWYK---GWAVE--R---KEG----KADGKTLLEALDAIVPPSRPTDKALRLPLQDVYKIGGIGTVPVGRVETGVIKPGMVVTFAPCQLTTEVKSVEMHHEALEEAVPGDNVGFNVKNVSVKELRRGFVAGDSKNNPPKGAADFFAQ-VIVLNHPGQIGNGYTPVLDCHTAHIACKFAEIKEKCDRRTGKTTEENPKFIKSGDAAMITLVPSKPLCVESFSDFPPLGRFAVR---------MGIYVGAKVYFIKEGYQGMVDGGDNIVEANWSSVSGIIHKGGTIIGSSRCKEFRERSGRLKAAKNLILLGISNLVVIGGDGSLTGANMFRQDWPELVAELASKGDVTPE-QA-----------------------------------------------------------------------KKTPVAVRFSTVGGESGSADTARDPRGFAVKFYTEEGNWDLVGNNAPIFFIRDPILFPSFIHTQKRNPVTHLKDPDMFWDFISLRPE--TTHQVCFLFSDRG-TPDGFRFMNGYGSHTFKLVNADGKPI-YCKFHFKTDQGIRNLDAGKAHQLTADDPDYATRDLYNAISKADFPSWSLKIQVMTFEEAEKFKWNPFDLT--WPQADFPLIPVGRMVLDPHPKDYFAEV------------------------
Artemia   DESTATIGKRFADISTENTEDNRRKYRQLLFTTDD---AVSNNISGVILFHETLYQKADDGTPFVELLKKKNIIPGIKVDKGVVPLFGSE-GEGTTQGLDDLDKRCAQYKKDGCDFAKWRCVLKIGK--NTPSYQGILENANVLARYASICQANGLVPIVEPEVLPDGDHDLDRAQKVTETVLAAVYKALNDHHVYLEGTLL-MCDQISDAVLDAHLKQDPNAKVACETVTKTGMVMLCGEITSNAVVDYQKIVRETVKQIGFDDSAKGFDYKTCSVLVAIEQQSPEIASGVHL---EKDED---NVGAGDQGIMFGYATDETQEAMPLTVVLAHKLNAKIAELRR--DGTFWWARPDTKSQM-----------------------------------------------------------------------------------------------------------------------------------------------------------------------------LPPILNALEVQGRSPRLILEVAQHLGENTVRTIAMDGTEGLVRGQNVLDTGAPIKIPVGPETLGRIMNVIGEPIDERGPIVTDKFAAIHADAPEFVEMSVQQEILVTGIKVVDLLAPYAKGGKIGLFGGAGVGKTVLIMELINNVAKAHGGYSVFAGVGERTREGNDLYHEMIESGVISLKDKTSKVALVYGQMNEPPGARARVALTGLTVAEYFRDQEGQDVLLFIDNIFRFTQAGSEVSAL-LGRIPSAVGYQPTLATDMGTMQERITTTKKGSITSVQAIYVPADDLTDPAPATTFAHLD--------IAELGIYPAVDPLDSTSRILDPNIIGEEHYNIARGVQKILQDYKSLQDIIAILGMDELSEEDKLIVSRARKIQRFLSQPFQVAEVFTGHAGKLVPIKDTIKGFKMILNGELDHLPE-NKQEIGNIINFLTAGNL-DPNTEVVCAPPTIYLEHVRKTL-PSSVGVAAQNCYKVPKGAFTGETSPAMIKDVGVEWAILGHSERRNVFGESDELIGAKVGHAL-EAGLKVIPCIGEKLEERESGKTEEVVFRQLKAIAD--NIK-------------------------------------------------------------------------------DSGKSTTTGHLIYKCGGIDKRTIEKFEKEAQEMGKGSFKYAWVLDKLKAERERGITIDIALWKFETAKYYVTIIDAPGHRDFIKNMITGTSQADCAVLIVAAGVGEFEAGISKNGQTREHALLAYTLGVKQLIVGVNKMDSTEPPFSEARFEEIKKEVSAYIKKIGYNPAAVAFVPISGWHGDNMLEASD-RLPWYK---GWNIE--R---KEG----KADGKTLLDALDAILPPSRPTEKPLRLPLQDVYKIGGIGTVPVGRVETGIIKPGMIVTFAPANITTEVKSVEMHHESLEQASPGDNVGFNVKNVSVKELRRGYVASDSKNNPARGSQDFFAQ-VIVLNHPGQISNGYTPVLDCHTAHIACKFAEIKEKCDRRTGKTTEAEPKFIKSGDAAMITLVPSKP--------------------AVRAVVRFGIYLGAKVYFIKEGYQGMVDGGENIVEATWSSVSGIIHKGGTIIGSARCKDFREREGRLKAARNLINRGITNLVVIGGDGSLTGANLFRPEWASL---------------------------------------------------------------------------------IFSHIGKQTPVAVRFSTVGGESGSADTVRDPRGFSVKFYTEEGNWDLVGNNTPIFFIRDPILFPSFLHTQKRNPKTHLKDADMFWDFISLRPE--STHQVCFLFSDRG-IPDGYRHMNGYGSHTFKFLNEKGEVF-YCKFHFKTDQGIKNL------------------------------------------------------------------------------------------------------------
Lestes    DESTVTVGKRFSDIGVENTEDNRRHYRQLLFTTDK---VIGENISGVILFHETVYQKADDGTPFIKLLEERGIIPGIKVDTGVVPLFGAE-DECTTQGLDNLAERCAQYKKDGCHFAKWRCVLKIKK--NTPSYQAILENANVLARYASICQANRIVPIVEPEVLPDGEHDLERAQKVTETVLAAVYKASNDHHVFLEGTLL--CDQVRDAILDAHLKQDPDAKVACETVTKTGMILVCGEITSKAVVDYQKVVRDTVKHIGYDDSSKGFDYTTCNLLVAVEQQSPNIADGVHV---NKEEN---EIGAGDQGLMFGYATDETEECMPLTVVLAHRLNQRIAQLRR--TGVFWWARPDSKTQVTCEY-LFESGACI-PIRMHTVVVSVQHSEKIGLEQLR-EEVMEMVIKHVIPEKYLDDKTMFH-INPCGNFHVGGPQGDAGLTGRKIIVDTYGGWGAHGGGAFSGKDFTKVDRSAAYAARWVAKSLVKAGLCKRCLVQVAYAIGVAEPLSITVFDYGTSSKTQKELLGIVKN------------------------------------------LVRGQEVLDTGFPIRIPVGVETLGRIINVIGEPIDERGPVPTDKLASIHADAPEFVDMSVEQEILVTGIKVVDLLAPYAKGGKIGLFGGAGVGKTVLIMELINNVAKAHGGYSVFAGVGERTREGNDLYHEMIESGVISLKDKTSKVALVYGQMNEPPGARARVALTGLTVAEYFRDQEGQDVLLFIDNIFRFTQAGSEVSAL-LGRIPSAVGYQPTLATDMGTMQERITTTKKGSITSVQAIYVPADDLTDPAPATTFAHLDATTVLSRAIAELGIYPAVDPLDSTSRIMDPNVIGADHYNVARGVQKILQDYKSLQDIIAILGMDELSEEDKLTVARARKI---------------------------------------------TKNEINGIIEFLTKGPL-DPNVEVVVGVPAIYLDYSREKL-PKAIGVAAQNCYKVAKGAFTGENSTSMILDVGADWVIIGHSERRNVFGESDELVGEKVRHAL-ESGLSVIACIGETLEERESGRTEEVVFRQTAAIHK--AIGSGS-WDKVVLAYEPVWAIGTGKTASPEQAQEVHAQLRKWLAKEVSESVSSKTRILYGG----SVTAGNCKELAKKEDI-DSGKSTTTGHLIYKCGGIDKRTIEKFEKEAQEMGKGSFKYAWVLDKLKAERERGITIDIALWKFETAKYYITIIDAPGHRDFIKNMITGTSQADCAVLIVAAGTGEFEAGISKNGQTREHALLAFTLGVKQLIVGVNKMDSTEPPYSEARFEEIKKEVGNYIKKIGYNPAAVAFVPISGWHGDNMLESSD-KMPWFK---GWKVE--R---KDG----NADGKCLIEALDAILPPSRPTEKPLRLPLQDVYKIGGIGTVPVGRVETGVMKPGMLVTFAPANITTEVKSVEMHHEALQEAYPGDNVGFNVKNVSVKELRRGYVCGDSKSNPPKAASDFTAQ-VIVLNHPGQIANGYTPVLDCHTAHIACKFADIKEKCDRRTGKTTEENPKSIKSGDAAIVNLVPSKPMCVESFQEFPPLGRFAVR-----AVVRMGIYLGCKVYFIKEGYQGMVDGEEYIVEANWSSVSSIIHKGGTVIGSARCTDFRERAGRLKAAKNLVSKGITNLVVIGGDGSLTGANLFKLEWSSLLDELLTQGLITKD-AREKYCHLHIAGMVGSIDNDFCGTDMTIGTDSALHRIIEAIDAIVSTAYSHQRTFI--DITKYCKASLFSEIGKRTPIGVRFSTVGGESGSADTARDPRGFAVKFYTEDGIWDIVGNNTPIFFIRDPLLFPSFIHTQKRNPTTHLKDPDMFWDFITLRPE--STHQVCFLFSDRG-IPDGYRFMNGYGSHTFKLVNAKDEAV-YCKFHYKTDQGIKNLSASKAADLASSGPDYSIRDLYNAISQGTYPSWTLSIQVMTFAQAEKWQWNPFDVTKVWPHADFPLIPVGKLVLDRNPKNYFAEVEQIAFSPSHFVPGMS---------
Enallagma DESTATIGKRFADIGVENTEENRRLYRQLLFSADK---CVGENISGVILFHETVYQKADDGTPFVKLLEERGIIPGIKVDTGVVPLFGAE-DECTTQGLDNLAQRCEQYKKDGCHFAKWRCVLKIKK--NTPSYQAILENANVLARYASICQANRIVPIVEPEVLPDGEHDLERAQKVTETVLAAVYKALNDHHVFLEGTLL-MCDQISDAILDAHLKQDPDAKVACETVTKTGMILVCGEITSKAVVDYQKVVRETVKHIGYDDSTKGFDYKICNVLLALDQQSPDIASGVHL---NRNEE---EVGAGDQGLMFGYATDETEECMPLTVVLAHKLNQRIAQLRR--NGVFWWARPDSKTQVTCEY-HFDNGACI-PLRMHTVVVSVQHSEKISLEALR-EEVMEKVIKHVIPEKYLDDKTMFH-INPCGNFHVGGPMGDAGLTGRRIIVDTYGGWGAHGGGAFSGKDFSKVDRSAAYAARWVAKSLVKAGLCKRCLVQVAYAIGVAEPLSITVFDYGTSNKTQKELLQIVRS------------------------------------------LVRGQEVLDSGFPIRIPVGAETLGRIINVIGEPIDERGPITTDKFAAIHADAPEFVEMSVEQEILVTGIKVVDLLAPYAKGGKIGLFGGAGVGKTVLIMELINNVAKAHGGYSVFAGVGERTREGNDLYHEMIESGVISLKDKTSKVALVYGQMNEPPGARARVALTGLTVAEYFRDQEGQDVLLFIDNIFRFTQAGSEVSAL-LGRIPSAVGYQPTLATDMGTMQERITTTKKGSITSVQAIYVPADDLTDPAPATTFAHLDATTVLSRAIAELGIYPAVDPLDSTSRIMDPNIIGAEHYNVARGAQKILQDYKSLQDIIAILGMDELSEEDKLTVARARKI---------------------------------------------NKAEINGIIDFLSKGPL-DPNVEVVVGVPAIYLDYSRSKL-PRSIGVAAQNCYKVAKGAFTGENSTAMILDVGADWVILGHSERRNVFGENDELVGEKVRHAL-ESGLSVIACIGETLDEREGGRTEEVVFRQTAAISK--AIGQGS-WDKVVLAYEPVWAIGTGKTASPEQAQEVHDQLRKWLAKEVSSDVSQKTRILYGG----SVTAGNCKELAKKEDI-DSGKSTTTGHLIYKCGGIDKRTIEKFEKEAQEMGKGSFKYAWVLDKLKAERERGITIDIALWKFETAKYYITIIDAPGHRDFIKNMITGTSQADCAVLIVAAGTGEFEAGISKNGQTREHALLAFTLGVKQLIVGVNKMDSTEPPYSEARFEEIKKEVGNYIKKIGYNPAAVAFVPISGWHGDNMLESSD-KMPWFK---GWKVE--R---KDG----NADGKCLIEAWDAILPPSRPTEKPLRLPLQDVYKIGGIGTVPVGRVETGVMKPGMLVTFAPANLTTEVKSVEMHHEALQEALPGDNVGFNVKNVSVKELRRGYVCGDSKTSPPKAASDFTAQ-VIVLNHPGQIANGYTPVLDCHTAHIACKFAEIKEKCDRRTGKTTEENPKSVKSGDAAVVNLVPSKPMCVESFQEFPPLGRFAVR-----AVVSMGIYLGCKVYFIKEGYQGMVDGEEYIVEASWSSVSSIIHKGGTVIGSARCTDFRERAGRLKAAKNLVSKGITNLVVIGGDGSLTGANLFKQEWGSLLDELLSQGQITKE-ARDKYSHLHIAGMVGSIDNDFCGTDMTIGTDSALHRIIEATDAIVSTAYSHQRTFI--DISKYCKACVFSEIGKKTPIGVRFSTVGGESGSADTARDPRGFAVKFYTEDGTWDLVGNNTPIFFIRDPLLFPSFIHTQKRNPATHLKDPDMFWDFISLRPE--TTHQVCFLFSDRG-TPNGYRFMNGYGSHTFKLVNAKNEPV-YCKFHYKTDQGIKNLMADKAGELSATDPDYSIRDLYNAISQGNFPSWTMYIQVMTFEQAEKWRWNPSDLTKVWPHGEFPLIPVGKLVLDRNPKNYFAEVEQIAFSPSHLIPGVEPS-------
Tribolium DESVGTMGKRLADIGLENTEENRRKYRQLLFTSDK---TIGDYISGVILFHETLYQKADDGTPFPELLKQRGIIPGIKVDTGVVPLFGTQ-DECTTQGLDDLGKRCAQYKKDGCHFAKWRCVLKIKD--HTPSYQACLENANVLARYASICQENRIVPIVEPEILPDGTHDIERCQKVTETVLAFVYKALNDHNVFLEGTLL-MCDQISDAILDAHLQQDPDAKVACETVTKTGMILLCGEITSKAVVDYQKVVRETVAHIGYDDSSKGLDWRTLNLLVAIEQQSPNIAQGVYE---NRQEP---DIGAGDQGLMFGYATDETEECMPLTVVLAHRLNHQIAELRR--NGQFWWAGPDSKTQVTCEY-TFDHGACI-PQRVHTVVVSVQHSEKITLEELR-EEILNKVIKTVIPPQYLDDQTIVH-INPCGLFIIGGPQSDAGLTGRKIIVDTYGGWGAHGGGAFSGKDFTKVDRSAAYAARWVAKSLVKAGLCRRCLVQVAYAIGVAEPLSITVFDYGTSKLSQKELLAVVR---LPPILNALEVQNRSPRLVLEVAQHLGENTVRTIAMDGTEGLVRGQAVSDTGYPIRIPVGAETLGRIINVIGEPIDERGPVPTDKLAPIHAEAPEFVEMSVEQEILVTGIKVVDLLAPYAKGGKIGLFGGAGVGKTVLIMELINNVAKAHGGYSVFAGVGERTREGNDLYHEMIESGVISLKDKTSKVALVYGQMNEPPGARARVALTGLTVAEYFRDQEGQDVLLFIDNIFRFTQAGSEVSAL-LGRIPSAVGYQPTLATDMGSMQERITTTKKGSITSVQAIYVPADDLTDPAPATTFAHLDATTVLSRAIAELGIYPAVDPLDSTSRIMDPNIIGQEHYNVARGVQKILQDYKSLQDIIAILGMDELSEDDKLTVARARKIQRFLSQPFQVAEVFTGHAGKLVPLQETIKGFQKILGGEYDHLPE--KKQISEIINTLKTGPL-SPNTEVIVGVPAIYLEHVRTNL-PQSIEVAAQNCYKVPKGAFTGEISPAMIKDIGVNWVILGHSERRQIFGETDELIAEKVAHAL-EAGLKVIACIGETLEEREGGKTEEVVFRQTKAIAG--KIKD---WSNVVIAYEPVWAIGTGKTATPQQAQEVHKALRQWFCTHVNADVGNSIRIQYGG----SVTGANCKELAAQPDI-DSGKSTTTGHLIYKCGGIDKRTIEKFEKEAQEMGKGSFKYAWVLDKLKAERERGITIDIALWKFETSKYYVTIIDAPGHRDFIKNMITGTSQADCAVLIVAAGTGEFEAGISKNGQTREHALLAFTLGVKQLIVGVNKMDSTE--YSEARYEEIKKEVSSYIKKIGYNPAAVAFVPISGWHGDNMLEPST-KMPWFK---GWNIE--R---KEG----KAEGKCLIEALDAILPPTRPTDKPLRLPLQDVYKIGGIGTVPVGRVETGVLKPGMVVVFAPANITTEVKSVEMHHEALPEAVPGDNVGFNVKNVSVKELRRGYVAGDSKASPPKGAADFLAQ-VIVLNHPGQISNGYTPVLDCHTAHIACKFAEIKEKVDRRSGKTTEENPKAIKSGDAAIVTLVPSKPMCVESFQEFPPLGRFAVR--AVRAVVRMGIYLGCKVYFIKEGYQGMVDGGKYIVEANWSSVSSIIHKGGTVIGSARCQDFRERAGRLKAAKNLVENGITNLVVIGGDGSLTGADLFRQEWSSLLEELATTGQITKE-QQQKYRTLQIAGLVGSIDNDFCGTDMTIGTDSALHRIIEACDAIVSTAYSHQRTFI--DITQYTAAKVFAHVGKKTPIAVRFSQVAGEMGYPDTVRDIRGFAVKFYTEDGIWDLVGNNTPLFFVRDCALFPSFIHILKRNPVTHLRDYDMFWDFISLRPE--STHQTLVFFSDRG-IPSSYRHMHGYGADTFGFVNEFGQFF-YCKFHYLTDQGIGTLGSARATEIAGQDPDFLIRDLYNAIATGNYPTWSFYIQIMTPEQAEKHPWDPFDVTKVWLHADFPLIPVGKLVLNRNPKNYFAEVEQMAFDPAHLIPGIEPSPDRMLQG
Drosophil DESGPTMGKRLQDIGVENTEDNRRAYRQLLFSTDP---KLAENISGVILFHETLYQKADDGTPFAEILKKKGIILGIKVDKGVVPLFGSE-DEVTTQGLDDLAARCAQYKKDGCDFAKWRCVLKIGK--NTPSYQSILENANVLARYASICQSQRIVPIVEPEVLPDGDHDLDRAQKVTETVLAAVYKALSDHHVYLEGTLL-MCDQISDAILDAHLKQDPNAKVACETVAKTGMILLCGEITSKAVVDYQKVVRETVQHIGYDDSSKGFDWKTLNLLVAIEQQSPNIANGVHI---NREEE---DVGAGDQGIMFGYATDETEECMPLTVVLAHKLNEKIAELRR--SDVFWWARPDSKTQVTCEY-LFNQGSAV-PKRVHTIVVSMQHSEKISLETLR-SEVMEKVVKVVIPAKYIDANTIVH-INPCGLFVIGGPMGDAGLTGRKIIVDTYGGWGAHGGGAFSGKDFTKVDRSAAYAARWVAKSLVKAGLCKRCLVQVSYAIGLAEPLSITVFDYGTSHKSQKELLDIIRR-NLPPILNALEVDNRSPRLVLEVAQHLGENTVRTIAMDGTEGLVRGQKVLDTGYPIRIPVGAETLGRIINVIGEPIDERGPIDTDKTAAIHAEAPEFVQMSVEQEILVTGIKVVDLLAPYAKGGKIGLFGGAGVGKTVLIMELINNVAKAHGGYSVFAGVGERTREGNDLYNEMIEGGVISLKDKTSKVALVYGQMNEPPGARARVALTGLTVAEYFRDQEGQDVLLFIDNIFRFTQAGSEVSAL-LGRIPSAVGYQPTLATDMGSMQERITTTKKGSITSVQAIYVPADDLTDPAPATTFAHLDATTVLSRAIAELGIYPAVDPLDSTSRIMDPNIIGQEHYNVARGVQKILQDYKSLQDIIAILGMDELSEEDKLTVARARKIQRFLSQPFQVAEVFTGHAGKLVPLEQTIKGFSAILAGDYDHLPE-DQKSIAEIAKTLSSAAL-DPNTEVVIGCPAIYLMYARNLL-PCELGLAGQNAYKVAKGAFTGEISPAMLKDIGADWVILGHSERRAIFGESDALIAEKAEHAL-AEGLKVIACIGETLEEREAGKTNEVVARQMCAYAQ--KIKD---WKNVVVAYEPVWAIGTGQTATPDQAQEVHAFLRQWLSDNISKEVSASLRIQYGG----SVTAANAKELAKKPDI-DSGKSTTTGHLIYKCGGIDKRTIEKFEKEAQEMGKGSFKYAWVLDKLKAERERGITIDIALWKFETAKYYVTIIDAPGHRDFIKNMITGTSQADCAVLIVAAGTGEFEAGISKNGQTREHALLAFTLGVKQLIVGVNKMDSSEPPYSEARYEEIKKEVSSYIKKIGYNPAAVAFVPISGWHGDNMLEPST-NMPWFK---GWKVE--R---KEG----NADGKTLIDALDAILPPARPTDKALRLPLQDVYKIGGIGTVPVGRVETGVLKPGTVVVFAPANITTEVKSVEMHHEALQEAVPGDNVGFNVKNVSVKELRRGYVAGDSKANPPKGAADFTAQ-VIVLNHPGQIANGYTPVLDCHTAHIACKFAEIKEKVDRRSGKTTEENPKFIKSGDAAIVNLVPSKPLCVEAFQEFPPLGRFAVR--AVRACVRMAIYLGCKVYFIREGYQGMVDGGDCIQEANWASVSSIIHRGGTIIGSARCQDFRERQGRLKAANNLIQRGITNLVVIGGDGSLTGANLFRQEWSSLLDELVKNKTITTE-QQEKFNVLHIVGLVGSIDNDFCGTDMTIGTDTALHRIIEAIDAISSTAYSHQRTFI--DITQYCAAKIFDKVKKRTPLAVRFSTVGGESGSADTARDPRGFAVKFYTEDGVWDLVGNNTPVFFIRDPILFPSFIHTQKRNPQTHLKDPDMFWDFLTLRPE--SAHQVCILFSDRG-TPDGYCHMNGYGSHTFKLINAKGEPI-YAKFHFKTDQGIKNLDVKTADQLASTDPDYSIRDLYNRIKTCKFPSWTMYIQVMTYEQAKKFKYNPFDVTKVWSQKEYPLIPVGKMVLDRNPKNYFAEVEQIAFSPAHLVPGVEPSPDKMLHG
Anopheles DESTATCGKRFADIGVENNEDNRRQYRQLLFTADQ---RLQEHISGVILFHETLYQKGDDGTPLAKLLASKGILAGIKVDKGVVDLMGSE-GECTTQGLDDLAARCAQYKKDGCDFAKWRCVLKIGK--NTPSYQSILENANVLARYASICQSQRIVPIVEPEILPDGDHDLERCQKVTETVLAAVYKALNDHHVYLEGTLL-MCDQISDAILDAHLQQDPNAKVACETISKTGMILLCGEITSKAVIDYQRVVRETVKHIGYDDSSKGFDYKTCNVLLALDQQSPNIAAGVHV---NRPEE---EVGAGDQGLMFGYATDETEECMPLTVVLAHRLNEKIAELRR--SGDFWWARPDSKTQVTAEY-VFESGACI-PQRVHTVVVSLQHSDKITLEELR-KEIMDKVIKDVIPAKYFDANTIVH-INPCGLFIIGGPQGDAGLTGRKIIVDTYGGWGAHGGGAFSGKDFTKVDRSAAYAARWVAKSLVKAGICRRCLVQVAYAIGLAEPLSITVFHYGTSKYNQQELLKIVSD-NLPPILNALEVQGRSARLVLEVAQHLGENTVRTIAMDGTEGLVRGQRVLDTGSPIRIPVGAETLGRIINVIGEPIDERGPIDTNLSAPIHAEAPEFIEMSVEQEILVTGIKVVDLLAPYAKGGKIGLFGGAGVGKTVLIMELINNVAKAHGGYSVFAGVGERTREGNDLYNEMIEGGVISLKDKSSKVALVYGQMNEPPGARARVALTGLTVAEYFRDQEGQDVLLFIDNIFRFTQAGSEVSAL-LGRIPSAVGYQPTLATDMGSMQERITTTKKGSITSVQAIYVPADDLTDPAPATTFAHLDATTVLSRAIAELGIYPAVDPLDSTSRIMDPNIIGAEHYNIARGVQKILQDYKSLQDIIAILGMDELSEEDKLTVARARKIQRFLSQPFQVAEVFTGHAGKLVPLEETIKGFTKILNGELDHLPE-DKASITELCKTLSAGPL-DPNTEVVVGCPAPYLSLARSLL-PETIGVAAQNCYKVAKGAFTGEISPAMLKDLGLGWVILGHSERRAIFGETDELIAEKVAHAL-AEGLKVIACIGETLQEREAGQTEAVCFRQTKAIAA--QVKD---WSNVVIAYEPVWAIGTGKTATPEQAQEVHAALRKWFTENVSADVSNAIRIQYGG----SVTAANCRELAAKPDI-DSGKSTTTGHLIYKCGGIDKRTIEKFEKEAQEMGKGSFKYAWVLDKLKAERERGITIDIALWKFETSKYYVTIIDAPGHRDFIKNMITGTSQADCAVLIVAAGTGEFEAGISKNGQTREHALLAFTLGVKQLIVGVNKMDSTDPPYHEARYEEIKKEVSSYIKKIGYNPASVAFVPISGWHGDNMLEPSD-KMPWFK---GWAVE--R---KEG----KAEGKTLIEALDNILPPSRPTDKALRLPLQDVYKIGGIGTVPVGRVETGVLKPGMVVVFAPVNITTEVKSVEMHHEALAEALPGDNVGFNVKNVSVKELRRGYVAGDSKASPPKGASDFTAQ-VIVLNHPGQICNGYTPVLDCHTAHIACKFAEIKEKCDRRSGKVTEENPKSIKSGDAAIVNLVPSKPLCVESFQEFPPLGRFAVR--AVRAVVRMGIYVGCKVYFIREGYQGMVDGGDNIVEANWSSVSSIIHRGGTVIGSARCKDFRERAGRLQAAHNLVSRGITNLVVIGGDGSLTGANLFRQEWGSLLDELLASNRITQD-QRIKYKSLHIAGMVGSIDNDFCGTDMTIGTDSALHRIIEAIDAIVSTAYSHQRTFI--DITQYCAAKLFEKVGKKTPLAVRFSTVGGESGSADTVRDPRGFAVKFYTDDGVWDMVGNNTPIFFIRDPVLFPSFIHTQKRNPATHLKDPDMFWDFISLRPE--TTHQTMFLFSDRG-TPDGYRFMNGYGSHTYKLVNADGKPV-YCKFHFKTDQGIKNLDPARANELTATDPDYSIRDLYNAIAKKDFPSWTLKVQVMTFEQAEKVPYNPFDLTKVWPQNEFPLIPVGRMVLDRNPSNYFAEVEQAAFAPSHLVPGIEPSPDKMLQG
Aedes     DESTATCGKRFADIGVENNEDNRRQYRQLLFTADD---RLQENISGVILFHETLYQKADDGTPLAAMLKKKGILAGIKVDKGVVDLMGSE-GECTTQGLDDLGARCAQYKKDGCDFAKWRCVLKIGK--NTPSYQAILENANVLARYASVCQSQRIVPIVEPEILPDGDHDLERCQKVTETVLAAVYKALNDHHVFLEGTLL-MCDQISDAILDAHLQQDPNAKVACETISKTGMILLCGEITSKAVIDYQKIVRETVKHIGYDDSSKGFDYKTCNVLLALDQQSPNIAAGVHV---NRAEE---EVGAGDQGLMFGYATDETEECMPLTVVLAHRLNERIAELRR--SGEFWWARPDSKTQVTAEY-VFESGACI-PQRVHTIVVSLQHSDKIGLEELR-KNIMDKVIKDVIPAKYFDSNTIVH-INPCGLFIIGGPQGDAGLTGRKIIVDTYGGWGAHGGGAFSGKDFTKVDRSAAYAARWVAKSLVKAGICRRCLVQVAYAIGLAEPLSITVFDYGTSKYSQKELLNIVSD-NLPPILNALEVQERGSRLVLEVAQHLGENTVRTIAMDGTEGLVRGQRVLDTGSPIRIPVGAETLGRIINVIGEPIDERGPIETNLSAPIHAEAPEFIDMSVEQEILVTGIKVVDLLAPYAKGGKIGLFGGAGVGKTVLIMELINNVAKAHGGYSVFAGVGERTREGNDLYNEMIEGGVISLKDKTSKVALVYGQMNEPPGARARVALTGLTVAEYFRDQEGQDVLLFIDNIFRFTQAGSEVSAL-LGRIPSAVGYQPTLATDMGSMQERITTTKKGSITSVQAIYVPADDLTDPAPATTFAHLDATTVLSRAIAELGIYPAVDPLDSTSRIMDPNIIGAEHYNIARGVQKILQDYKSLQDIIAILGMDELSEEDKLTVARARKIQRFLSQPFQVAEVFTGHAGKLVPLEETIKGFTKILNGELDHLPE-DKASITDLCKTLTTGPL-SADTEVIVGCPAPYLTLARSQL-PDSVGVAAQNCYKVAKGAFTGEISPAMLKDLNIGWVILGHSERRAIFGESDELVADKVAHAL-AEGLKVIACIGETLQEREAGQTEAVCFRQTKAIAD--KVKD---WSNVVIAYEPVWAIGTGKTATPEQAQEVHAALRKWFTENVSADVSGAIRIQYGG----SVTAANCRELAAKPDI-DSGKSTTTGHLIYKCGGIDKRTIEKFEKEAQEMGKGSFKYAWVLDKLKAERERGITIDIALWKFETSKYYVTIIDAPGHRDFIKNMITGTSQADCAVLIVAAGTGEFEAGISKNGQTREHALLAFTLGVKQLIVGVNKMDSTEPPYSESRFEEIKKEVSSYIKKIGYNPAAVAFVPISGWHGDNMLEVST-KMPWFK---GWNVE--R---KEG----KADGKCLIEALDAILPPTRPTDKALRLPLQDVYKIGGIGTVPVGRVETGVLKPGTVVVFAPVNLTTEVKSVEMHHEALQEAVPGDNVGFNVKNVSVKELRRGYVAGDTKNNPPKGAADFTAQ-VIVLNHPGQISNGYTPVLDCHTAHIACKFAEIKEKVDRRSGKSTEENPKSIKSGDAAIVNLVPSKPLCVESFQEFPPLGRF------------MGIYVGCKVYFIREGYQGMVDGGDNIVEANWASVSSIIHRGGTVIGSARCMDFKERAGRLKAALNLVTRGITNLVVIGGDGSLTGANLFRQEWSSLLDELLSTGKITQD-QRTKNKSLHIAGMVGSIDNDFCGTDMTIGTDSALHRIIEAIDAIVSTAYSHQRTFI--DITQYCAAKVFEKVGKKTPLAVRFSTVGGESGSADTARDPRGFAVKFYTDDGVWDLVGNNTPIFFIRDPILFPSFIHTQKRNPATHLKDADMFWDFISLRPE--STHQVMFLFADRG-IPDGYRFMNGYGSHTFKLINAQGKPV-YCKFHFKSNQGIKNLEARRADELAGSDPDYSIRDLYNAIAKGECPSWNLKIQVMTFEQAEQHSFNPFDVTKVWPQNEFPLIPVGRMVLDRNPSNYFAEVEQIAFAPSHLVPGIEASPDKMLQG
Obelia    DESTGTVGKRFANINVENVEANRLAYRQLLFTTDD---KISNYLGGVILFHETLYQKSEDGTMLKNYLKSKNINIGIKVDKGLVPLPGTH-NETTTQGIDGLAERVQQYVADGCNFAKFRCVIKINTDACVPTDIAIQENAQILARYAVICQANGLVPIVEPEILIDGDHSLEVATRVTERVLACVYKTLVDHHVYLEGSLL-LCDQVSDAILDAHLKGDPDAKVACETLAKTGMVLVAGEISSNAIIDYQQIVRDTVRDIGYDDSSKGFDYKTMNVLVAIEQQSHEIAHSVHK---GDHVETGEDIGAGDQGLMFGYATDETDELMPLTCVYAHKLSQKLSDLRR--NGDMGYLRPDSKTQVTIEY-RMDGGACI-PLRVHTIVLSAQHAPEVKMEDLR-KDCMEKVVKAVIDPKFLDDQTIYH-IQPSGSFIVGGPMGDAGLTGRKIIVDTYGGWGAHGGGAFSGKDFSKVDRSAAYAARWVAKSLVAAGLARRCLIQVSYAIGIAKPLSISVLTYGTGVRPDNELLDIVNK-ELPPILNALEVQGRDSRLVLEVSQHLGENVVRTIAMDGTEGLVRGQEVVDCGDPITIPVGPETLGRIMNVIGEPIDERGPIVTKSKAPIHTEAPEFVEMSVQQEILITGIKVVDLLAPYAKGGKIGLFGGAGVGKTVLISELINNIAKAHGGYSVFAGVGERTREGNDLYHEFMETGVINLKDDSSKVALVYGQMNEPPGARARVALTGLTIAEYFRDVEGQDVLLFIDNIFRFTQAGSEVSAL-LGRIPSAVGYQPTLATDMGTMQERITTTRKGSITSVQAIYVPADDLTDPAPATTFAHLDANTVLSRGIAELGIYPAVDPLDSNSRILDPNIVGQRHYDVARNVQKILQDRKSLQDIIAILGMDELSEEDKNTVARARKIQKFLSQPFQVAEIFTGHAGKLVQLEESISGFEKILSGEMDSMPE-SKSKVDEILKFMNEGKFDSEKVDVVCAPPALYVQYAREKL-RKDACVAVQNCYKVASGAFTGEISPEIALDMGCGWVILGHSERRHVFKESDELIGEKVKHAL-GAGIKVIACIGELLSEREAGQTNEVVFRQLKAISD--NVSD---WSKVVIAYEPVWAIGTGKTATPEQADQVHKDLRKWMTENVSESAANSTRIIYGG----SVNSGNCKDLASKHDI-DSGKSTTTGHLIYKCGGIDKRAIEKFEKEAAEMGKGSFKYAWVLDKLKAERERGITIDIALWRFTTPKFAITIIDAPGHRDFIKNMITGTSQADCAVLICASSTGEFEAGISKNGQTREHALLAFTLGVKQMIVAVNKIDNTEPPYSQDRFNEIHKEISAYIKKVGYAVNGVPVVPISGWHGDNMIEAST-NMSWYK---GWSVE--KKLPKDEPK--SFSGKTLLEALDATLPPKRPSDKPLRLPLQDVYKIGGIGTVPVGRVETGILKPGMVVTFCPSNITTECKSVEMHHEALDEALPGDNVGFNIKNVSVKDIKRGNVASDSKSDPAKEARSFKAQ-VIILNHPGEIHAGYQPVLDCHTAHIACKFAEIEQKIDRRSGKVLEENPKMVKSGDSAIINLMPSKPMCVESFSSYPPLGRFAVR--AIRATVRMGLYAGAKMYAVQWGYQGLVDG-D-IRLISWEDVSCILHKGGTVIGSARCMEFKERAGRKKAALNLIIREITNLVVIGGDGSLTGADLFRKEWSSLLHELYDEGLIKKT-DLMAHSYLNVVGMVGSIDNDFCGTDMTIGADSALHRIIENVDAISTTAESHQRAFI--DVTKYTKLHCLSQIGKKTKCLVRFSSVGGESGSADTARDPRGFAVKFYTEEGNWDLVGNNTPIFFIRDPILFPSFIHTQKRNPQTHLKDPNMFWDFISLRPE--TTHQVMFLFSNRG-TPQSYRHMNGYGSHTFKLVNHRGEAH-WCKFHFKTDQGVKNLSNAEAGKLSGENPDAYIEDLYNAIADGNLPSWTLYLQIMTLEEAKKQKVNPFDITKVWPHSEFPLIPVGKMTLDRNPSNYFADVEQSAFSPAHMPPGVETSPDKMLQG
Leptogorg DESTGTMGKRLTQISVENTEENRRLYRQLLFTSDP---KVAQHIGGVILYHETLYQKADDGTPFVKLIQDLGIIPGIKVDKGVVPLAGTV-NEGTTQGLDGLGERCAQYKKDGCHFAKWRCVLKIGP--NNPSELAMKENANVLARYATICQANGLVPIVEPEILCDGEHDLETCQKATETVLSATYKALVDHHVYLEGTLL-ICDQVSDAILDAHLKQDPNAKVACESASKTGMIMVFGEITSNAKVDYQEVVRNTIKRIGYDDSKKGFDYKTCNVLVAVEQQSADIAAGVHE---GRKIE---EIGAGDQGLMFGYATDETEELMPLTVILSHKLNEKMAESRR--DGSIPWLRPDTKTQVTVEY-DNKDGVLE-PKRVHTVVVSAQHSEEVSTDELR-KVIMEKIVQKVIPAKYLDDKTIYH-IQPSGRFVVGGPQGDAGLTGRKIIVDSYGGWGAHGGGAFSGKDSSKVDRSGTYAARWAAKSLVAAKLCKRCLIQVSYAIGVAEPLSISVFSYG---------------------------------------------------------------------------------------------------------------------------------------------------------------------------------------------------------------------------------------------------------------------------------------------------------------------------------------------------------------------------------------------------------------------------------------------------------------ASIAEIVKFLNQGVSDSTSSEVVVAPPALYLKQVVTDV-TKNVAVSAQNCYKATKGAFTGEISPEMIKNVGGKWVILGHSERRHVFGEKDELIGEKVGHAL-SAGIDVIACVGELLSEREAGTTTEVVYRQIKAIAA--KVSD---WNRVVIAYEPVWAIGTGKTATPDQAQEVHDLIRKWLNDNVSLDVANSVRIIYGG----SVNAKNCRELATKPDV----------------------------------------------------------------------------------FIKNMITGTSQADCAVLI-AAGVGEFEAGISNNGQTREHA-LA-T-GVKQM-VGVNKMDS-EPPCSEKRFTEIKTEVSAYLKKVG-KPATVAFAPISGWHGDNMLEASD-KMNWFK---GWNVE--R---KEG----NASGKTLFEALDSILPPKRPTDKPLRLP-QDVYKIGGIGTVPVGRVETGV-KPGVIVKFAPCNLTTEVKSVEMHHESLAE-NPGDNVGFNVKNVSVKDIKRGNVAGDSKNDPPKEAKNFTAQ-VIVMNHPGEIHAGYSPVLDCHTAHIACKFAELKQKIDRRTGKATEENPKMLKKGDAGIVVMVP-KPMCVETFTDYPPLGRFAVR---------------------------------------------------------------------------------------------------------------------------------------------------------------------------------DITKYCKASIF-KIGKETPCLVRFSTVGGEAGSADTARDPRGFAMKFYTEDGNWDCVGNNTPIFFIRDPILFPSFIHTQKRNPVTHLKDPNMFWDFITLRPE--TTHQV-FLFSDRG-VPDGYRHMNGYGSHTFKMVNDKNEPV-YCKFHFKTDQGIKNIFQGEAEKLAGSDPDYANRDLYESI-NGKFPSWTLYIQVMTFEEAEKSKCNPFDLTKIWSHKQYPLIEVGKMTLNRNASNYFAEIEQSAFSPANMVPGIEASPDKMLQG
Yeast     -----------------------------------------------------------------------------------------------------------------------------------------------------------------------------------------------------------ICDQVSDAILDACLAEDPHSKVACETAAKTGMIMVFGEITTKAQLDYQKIVRDTIKKIGYDDSAKGFDYKTCNVLVAIEQQSPDIAQGVHE---EKDLE---DIGAGDQGIMFGYATDETPEGLPLTILLAHKLNMAMADARR--DGSLAWLRPDTKTQVTVEY-KDDHGRWV-PQRIDTVVVSAQHADEITTEDLR-AQLKSEIIEKVIPRDMLDENTKYF-IQPSGRFVIGGPQGDAGLTGRKIIVDAYGGASSVGGGAFSGKDYSKVDRSAAYAARWVAKSLVAAGLCKRVQVQFSYAIGIAEPLSLHVDTYGTATKSDEEIIDIISK-ELPAILNALEIKTPQGKLVLEVAQHLGENTVRTIAMDGTEGLVRGEKVLDTGGPISVPVGRETLGRIINVIGEPIDERGPIKSKLRKPIHADPPSFAEQSTSAEILETGIKVVDLLAPYARGGKIGLFGGAGVGKTVFIQELINNIAKAHGGFSVFTGVGERTREGNDLYREMKETGVINL-EGESKVALVFGQMNEPPGARARVALTGLTIAEYFRDEEGQDVLLFIDNIFRFTQAGSEVSAL-LGRIPSAVGYQPTLATDMGLLQERITTTKKGSVTSVQAVYVPADDLTDPAPATTFAHLDATTVLSRGISELGIYPAVDPLDSKSRLLDAAVVGQEHYDVASKVQETLQTYKSLQDIIAILGMDELSEQDKLTVERARKIQRFLSQPFAVAEVFTGIPGKLVRLKDTVASFKAVLEGKYDNIPE-SKQSIKEIVERLNTASI-PENVEVVICPPATYLDYSVSLVKKPQVTVGAQNAYLKASGAFTGENSVDQIKDVGAKWVILGHSERRSYFHEDDKFIADKTKFAL-GQGVGVILCIGETLEEKKAGKTLDVVERQLNAVLE--EVKD---WTNVVVAYEPVWAIGTGLAATPEDAQDIHASIRKFLASKLGDKAASELRILYGG----SANGSNAVTFKDKADV-DSGKSTTTGHLIYKCGGIDKRTIEKFEKEAAELGKGSFKYAWVLDKLKAERERGITIDIALWKFETPKYQVTVIDAPGHRDFIKNMITGTSQADCAILIIAGGVGEFEAGISKDGQTREHALLAFTLGVRQLIVAVNKMDSVK--WDESRFQEIVKETSNFIKKVGYNPKTVPFVPISGWNGDNMIEATT-NAPWYK---GWEKE--T---KAG----VVKGKTLLEAIDAIEQPSRPTDKPLRLPLQDVYKIGGIGTVPVGRVETGVIKPGMVVTFAPAGVTTEVKSVEMHHEQLEQGVPGDNVGFNVKNVSVKEIRRGNVCGDAKNDPPKGCASFNAT-VIVLNHPGQISAGYSPVLDCHTAHIACRFDELLEKNDRRSGKKLEDHPKFLKSGDAALVKFVPSKPMCVEAFSEYPPLGRFAVRNAAVRAVVRTGIHFGCDVFAVYEGYEGLLRGGKYLKKMAWEDVRGWLSEGGTLIGTARSMEFRKREGRRQAAGNLISQGIDALVVCGGDGSLTGADLFRHEWPSLVDELVAEGRFTKE-EVAPYKNLSIVGLVGSIDNDMSGTDSTIGAYSALERICEMVDYIDATAKSHSRAFV--DITDICGSAMFSKIGKRTKCLTRFSTVGGDKGSADTVRDPRGFATKFYTEEGNLDWVYNNTPVFFIRDPSKFPHFIHTQKRNPQTNLRDADMFWDFLTTPENQVAIHQVMILFSDRG-TPANYRSMHGYSGHTYKWSNKNGDWH-YVQVHIKTDQGIKNLTIEEATKIAGSNPDYCQQDLFEAIQNGNYPSWTVYIQTMTERDAKKLPFSVFDLTKVWPQGQFPLRRVGKIVLNENPLNFFAQVEQAAFAPSTTVPYQEASADPVLQA
Pombe     -----------------------------------------------------------------------------------------------------------------------------------------------------------------------------------------------------------ICDQISDAILDACLKDDPFSKVACETASKTGMVMVFGEITTRSQIDYQKVIRNTIKSIGYDDSEKGFDYKTCNVLVAIEQQSPDIAQGLHY---EKALE---ELGAGDQGIMFGYATDETPEKLPLTILLAHKLNAAMSVARR--DGSLPWLRPDTKTQVTIEY-EEENGAVI-PRRVDTIVVSAQHADSISTEDLR-SEILEKIIKPTVPAHLLDEKTVYH-IQPSGRFVVGGPQGDAGLTGRKIIVDTYGGWGAHGGGAFSGKDYSKVDRSAAYAARWIAKSLVAAGLARRCLVQLSYAIGVAEPLSIFVNTYGTSSKTSAELVEIIRK-LPSILNALEVKLPDNKRLVLEVAQHVGENTVRTIAMDGTEGLVRGTAVIDTGSPISIPVGPGTLGRIMNVIGEPVDERGPIKAVKYSPIHADAPSFEEQSTTPEILETGIKVVDLLAPYARGGKIGLFGGAGVGKTVFIQELINNIAKAHGGYSVFTGVGERTREGNDLYREMQETGVIKL-EGESKAALVFGQMNEPPGARARVALTGLTVAEYFRDIEGQDVLLFIDNIFRFTQAGSEVSAL-LGRIPSAVGYQPTLATDMGAMQERITTTKKGSITSVQAVYVPADDLTDPAPATTFAHLDATTVLSRSISELGIYPAVDPLDSKSRMMDPRILGEEHYNLAGSVQQMLQEYKSLQDIIAILGMDELSEADKLTVERARKVQRFLSQPFAVAEVFTGIEGRLVSLKDTIRSFKEILEGKHD--SL-PESSMKTIIEGLNTTKLNVGDVETVIFPQNMYLITTRQQVKK-DIGVGAQNVFDKKNGAYTGENSAQSLIDAGITYTLTGHSERRTIFKESDEFVADKTKFAL-EQGLTVVACIGETLAEREANETINVVVRQLNAIAD--KVQN---WSKIVIAYEPVWAIGTGKTATPEQAQEVHAEIRKWATNKLGASVAEGLRVIYGG----SVNGGNCKEFLKFHDI-DSGKSTTTGHLIYKCGGIDKRTIEKFEKEATELGKGSFKYAWVLDKLKAERERGITIDIALWKFETPKYNVTVIDAPGHRDFIKNMITGTSQADCAVLIIGGGTGEFEAGISKDGQTREHALLAYTLGVKQLIVAVNKMDTTG--WSQARFEEIVKETSNFIKKVGFNPKTVPFVPVSGFQGDNMIEPTT-NMPWYQ---GWQKE--T---KAG----VVKGKTLLEAIDSIEPPARPTDKPLRLPLQDVYKIGGIGTVPVGRVETGVIKPGMIVTFAPAGVTTEVKSVEMHHESLDAGLPGDNVGFNVKNVSVKDIRRGNVCGDSKNDPPMGCASFTAQ-VIILNHPGQISAGYSPVLDCHTAHIACKFAELIEKIDRRSGKKIEESPKFVKSGDACIAKMVPSKPMCVEAFTDYAPLGRFAVRNAVVRAVARIAIHRGCDAFAIYEGYEGLVQGGDMIKQLQWGDVRGWLAEGGTLIGTARCMAFRERPGRLRAAKNLISAGIDSIIVCGGDGSLTGADIFRSDWPGLVKELEDTKAITPE-QAKLYRHLTIVGLVGSIDNDMSSTDVTIGAFSSLHRICEAVDSISSTAISHSRAFI--DITKYTKHTMFSKVGKKTPMVARFSTVGGERGTPDTARDPRGFALKFYTDEGIFDMVGNNTPVFFLRDPAKFPLFIHTQKRNPQNDMKDATMFWDYLSQNAE--SIHQVMILFSDLGGTPYSYRFMDGFSSHTYKFVNDKGEFY-YCKWHFITNQGTKGLTNEEAAALDGSNPDHARQDLFEAIERGDYPSWTLYVQVMTPQEAEKYRYNIFDLTKVWPHKDVPMQRVGRFTLNQNPTNFFADIEQAGFSPSHMVPGIEVSADPVLQ-
Neurospor -----------------------------------------------------------------------------------------------------------------------------------------------------------------------------------------------------------IADQVSDAILDACLAEDPLSKVACETATKTGMIMVFGEITTKAKLDYQKVVRNAIKDIGYDDSSKGFDYKTCNLLVAIEEQSPDIAQGLHL---DDRLE---NLGAGDQGIMFGYATDETPELFPLTLLFAHKLNAAMSAARR--DGSLPWLRPDTKTQVTIEY-KHDNGAVV-PLRVDTVVVSAQHAPEITTEELR-KEILEKIIKTTIPAKYLDEKTVYH-IQPSGLFVIGGPQGDAGLTGRKIIVDTYGGWGAHGGGAFSGKDFSKVDRSAAYVGRWIAKSLVAAGLARRALVQLSYAIGVAEPLSIYVDTYGTSDKTSEELVQIIRN-KLPPILNALETQNNGQKLVLEVSQHLGENVVRCIAMDGTEGLVRGAKASDTGAPITIPVGPATLGRIINVTGDPIDERGPIKTDKFRPIHAEAPEFVEQSTTAEILVTGIKVVDLLAPYARGGKIGLFGGAGVGKTVFIQELINNIAKAHGGYSVFTGVGERTREGNDLYHEMQETSVIQL-DGDSKVALVFGQMNEPPGARARVALTGLTIAEYFRDEEGQDVLLFIDNIFRFTQAGSEVSAL-LGRIPSAVGYQPTLAVDMGQMQERITTTTKGSITSVQAVYVPADDLTDPAPATTFAHLDATTVLSRGISELGIYPAVDPLDSKSRMLDPRIVGQEHYETATRVQQILQEYKSLQDIIAILGMDELSEADKLTVERARKIQRFLSQPFTVAQVFTGIEGKLVDLKDTIASFKAILAGEGDDLPE-TRKDLKAIVDNLNNAQL-DPNAEVVIAPPALYLDFVKQNLQKPNVEVAAQNVFNKPNGAFTGEISATQLLDLGVKWVILGHSERRNELGESDEFIASKTKYAL-DNGISVIWCCGESKDTRQAGETIKFVENQLAALAK--EIND---WKNVVIAYEPIWAIGTGLVATKEQAQEVHAAIRSWLKQNVSDKVAEETRILYGG----SVNAKNCKDLAKEQDI-DSGKSTTTGHLIYKCGGIDKRTIEKFEKEAAELGKGSFKYAWVLDKLKAERERGITIDIALWKFETPKYYVTVIDAPGHRDFIKNMITGTSQADCAILIIAAGTGEFEAGISKDGQTREHALLAYTLGVKQLIVAINKMDTTQ--WSQTRFEEIIKETKNFIKKVGYNPAGVAFVPISGFNGDNMLEPST-NCPWYK---GWEKE--T---KAG----KATGKTLLEAIDAIEPPKRPTDKPLRLPLQDVYKIGGIGTVPVGRIETGVLKPGMVVTFAPSNVTTEVKSVEMHHEQLAQGVPGDNVGFNVKNVSVKDIRRGNVAGDSKNDPPAGAASFTAQ-VIVLNHPGQVGAGYAPVLDCHTAHIACKFAELLEKIDRRTGKAVEASPKFIKSGDAAIVKMIPSKPMCVEAFTDYPPLGRFAVRNAVVRSCVRMAIHMGCDAYCVYEGYEGLVRGGDFIKQMDWFDVRGWLSEGGTLIGTARCMAFYERAGRLTAAKNMILNGIDALIICGGDGSLTGADRFRAEWPSLLEELVSTGELTAE-QIQAYKHLNIVGIVGSIDNDLSGTDATVGCYSALARICLCIDMIEATASSHSRAFV--DVSDFTSVDFLNKVGKKTKVLARISTVAGEKGSADTVRDIRGFAVKFFTEEGNWDFVGNDLPVFFIRDPVKFPSLNRSHKRHPQTNVPDSTMFWDFHNNNQE--GVHCLMQLFGGRG-IPASLRNVNAFGNHTYKFGKPEDGTFKYVKIHLKPDAGIKNLESDEALRLAGEEPDFHIKDMYNAIERGDYPTWTMYFQIMDPKDAETYRYNIFDITQTWSHRDYPLRPIGKLRLNKNPENHFQDIEQAAFSPSTMVPGIGPSADPMLQA
Gibberell -----------------------------------------------------------------------------------------------------------------------------------------------------------------------------------------------------------IADQVSDAILDACLREDPLSKVACETATKTGMIMVFGEITTQAKLDYQKVVRDAIKDIGYDDSAKGFDYKTCNLLVAIEQQSPDIAQGLHY---EKALE---QLGAGDQGIMFGYATDETPELFPLTLLFAHKLNAAMSAARR--DGSLPWLRPDTKTQVTIEY-KHDNGAVV-PQRVHTVVVSAQHSPDITTEELR-KEIKEKIIQKVIPAKYLSDETIYH-IQPSGLFIIGGPQGDAGLTGRKIIVDTYGGWGAHGGGAFSGKDFSKVDRSAAYVGRWIAKSLVAAGLCRRALVQLSYAIGVAEPLSIYVDSYGTSEKTSEELVEIIRK-KLPAILNSLECQNNGQKLVLEVSQHLGESVVRCIAMDGTEGLVRGATVQDTGAPITIPVGPATLGRIMNVTGDPIDERGPIKTDKRLPIHTEAPEFVEQSTSAEVLVTGIKVVDLLAPYARGGKIGLFGGAGVGKTVFIQELINNIAKAHGGYSVFTGVGERTREGNDLYHEMQETSVIQL-DGESKVALVFGQMNEPPGARARVALTGLTVAEYFRDAEGQDVLLFIDNIFRFTQAGSEVSAL-LGRIPSAVGYQPTLAVDMGGMQERITTTQKGSITSVQAVYVPADDLTDPAPATTFAHLDATTVLSRGISELGIYPAVDPLDSKSRMLDPRVVGQEHYDTATRVQQILQEYKSLQDIIAILGMDELSEADKLTVERARKIQRFLSQPFTVAQVFTGIEGKLVDLKETINSFKAILSGEGDNLPE-SKSSIKEIVENLNNADL-DKNAEVVVSPPALYLPLVRETLRK-EIEVAAQNVYDKPNGAFTGEISVSQLKDSDINWAILGHSERRTIIGESDEVISSKTKYAT-ENGLKVIWCCGESLETREAGKTIEFVSAQIESLKS--QISD---WSNIVIAYEPIWAIGTGKVATTEQAQEVHKAIR-DLLRSISDKVADETRILYGG----SVNEKNCGELSKQADI-DSGKSTTTGHLIYQCGGIDKRTIEKFEKEAAELGKGSFKYAWVLDKLKAERERGITIDIALWKFETPRYYVTVIDAPGHRDFIKNMITGTSQADCAILIIAAGTGEFEAGISKDGQTREHALLAYTLGVKNLIVAINKMDTTK--WSEARYQEIIKETSSFIKKVGYNPKAVAFVPISGFNGDNMLTAST-NCPWYK---GWERE--I---KSG----KLSGKTLLEAIDSIEPPKRPNDKPLRLPLQDVYKIGGIGTVPVGRIETGIIKPGMVVTFAPSNVTTEVKSVEMHHEQLTEGQPGDNVGFNVKNVSVKDIRRGNVAGDSKNDPPMGAASFTAQ-VIVLNHPGQVGAGYAPVLDCHTAHIACKFAEIQEKIDRRTGKATEAAPKFIKSGDSAIVKMVPSKPMCVEAFTDYPPLGRFAVRNAAVRAVVRMSLHMGCDAFCVYEGYEGLVQGGDFIRQMQWDDVRGYLGEGGTLIGTARCMAFYERPGRLVAAKNMVLSGIDALIICGGDGSLTGADRFRAEWPSLLEELISTGHLKEE-QTTPYKHLNIVGLVGSIDNDLTGTDATIGCYSALARICEMVDYVEATASSHSRAFV------------------------------------DMARDPRGFSVKMRTEEGNLDWVFNNTPVFFLRDPAKFPHFIHTQKRDPSTHLTHADDSFAFWDYLSQPESIHQVMILMGDRG-IPKGYRKMHGYSGHTFKLVNKAGDWV-YTQIHLKSMQGTDFVTQEDSADYSPDFSQKDLYEAIQNGDYPKWTLEVQTMTPKEAEELWEKKINVFDLTHVWPQKQFPRRKVGEFTLNENAINYFAEVEQIAFNPAHLPPGIEPSADPVLQS
Clytia    DESTGTIGKRFDSIKVENVEENRRALRELLFTAPG----VLQYLSGVILFEETLYQKTAEGKPFVEVLKEGGVLPGIKVDKGVVELAGTN-GETTTQGLDGLGARCRKYYEAGARFAKWRAVLKIGP--NEPSQLSINENANGLARYAIICQENGLVPIVEPEILVDGPHDINKCADVTERVLAACYKALNDHHVLLEGTLL-LCDQVSDAVLDAHLKQDPDAKVACETIAKTGMVMVAGEISSKGIVDYQKVVRDTVRRIGYDHSSKGFDCNTMNVLVAVEQQSPEIAQSVHL---EKDEK---DIGAGDQGLMFGYATDETEELMPLTCVLAHKLNEKLAENRR--NGTQPYLRPDTKTQVTVEY-ENDDGACK-PLRVHTIVISTQHSEDVTTEKIR-KDCLELVVKAVIPAKYLDDQTIYH-IQPSGSFIIGGPMGDCGLTGRKIIVDTYGGWGAHGGGAFSGKDFSKVDRSAAYAARWVAKSVVAAGLARRC-----------------------------------------------------------VAQHLGENVVRTIAMDGTEGLVRGQNVVDTGDPISVPVGPETLGRIMNVIGEAIDERGPIETKIKSPIHTEAPEFIEMNVNQEILETGIKVVDLLAPYAKGGKIGLFGGAGVGKTVLIMELINNVAVAHGGYSIFAGVGERTREGNDLYHEFMETGVINLKDNSSKVALVYGQMNEPPGARARVALTGLTIAEYFRDVEGQDVLLFIDNIFRFTQAGSEVSAL-LGRIPSAVGYQPTLATDMGTMQERITTTRKGSITSVQAIYVPADDLTDPAPATTFAHLDANTVLSRGIAELGIYPAVDPLDSNSRILDPNIVGQEHYDVARSVQKILQDHKSLQDIIAILGMDELSEEDKNTVARARKIQRFLSQPFQVAEIFTGHIGKLVSLQDSISGFKKILEGELNHLPN-DINKANSILEFLNSGEM-SKDTEVVVSPPSLYVSYIKQNLKADNVTVAVQNCHTATSGAFTGEISAEMAADVGCQWVILGHSERRHKFGESDELIGQKVKHVLEATKLGVIACIGELLEEREKNETMSVCARQMKAIAD--NVSD---WSKVVIAYEPVWAIGTGKVATPDQAQEVHDEVHKWLEANVSKEVADSTRILYGG----SVNAANCKELSKRPDV-DSGKSTSTGHLIYKCGGIDKRAIEKFEKEAQEMGKGSFKYAWVLDKLKAERERGITIDIALWKFFTNNYEVTIIDAPGHRDFIKNMITGTSQADCAVLIVASSTGEFEAGISKNGQTREHALLAYTLGVKQLIVGVNKIDNTEPPYSCDRFNEIAKEISAYVKKVGYNPKSVAVVPISGWHGDNMIEESK-NMSWYK---GWATE-GKDEDKKDW---KASGKTMLQALDSIRPPKRPSSKPLRLPLQDVYKIGGIGTVPVGRVETGIIKAGMVVTFAPVGLST------------------------------------------------------------------------------------------------------------------------------------------------------------------------------------------------------------------------------------------------------------------------------------------------------------------------------DVTKYTKLAPFAQIGKKTDVSARFSTVGGESGSADTARDPRGFAVKFYSEEGNWDLVGNNTPIFFIRDPILFPSFIHTQKRNPRTHLKDPDMFWDFISLRPE--TIHQVMFLFSNRG-TPDGYRHMNGYGSHTFKLVNAENEYC-WCKFHFKTDQGIKNFSASEAEVLAGRNPDYAIQDLYNSIAKGDHPSWSLQIQVMSKEEADQ--------------------------------------------------------------
Hydra     DESTDTIGKRLTSIKVENTEANRRAYRNLLFTADE---SIANYLGGVILYHETLYQKNDDGTLVVDPLKKLGINIGIKVDKGLVPLPGTQ-NETTTQGIDGLAERVQQYKKDGCSFAKFRCVIKIDKQLGLPTDIAIQENAQVLARYAVICQSNGLVPIVEPEILIDGSHN------------------------------L-LCDQVSDAILDAHLEGDPNAKVACETLAKTGMVLVAGEITSNAFVDYQKIIRDTVKRIGYDDSSKGFDYKTMNVLVAIEQQQKEIAQAVHI---GKEKE--EEIGAGDQGLMFGYATDETEELMPLTCVYAHRLNQALAENRR--NGAMPYLRPDSKTQVTIEY-KMDNGACV-PLRVHTIVVSTQHSENVTKEKIISQDIREKIINTVIDPKMLDDRTIYH-LQASGSFIIGGPMGDCGLTGRKIIVDTYGGWGAHGGGAFSGKDFSKVDRSAAYAARWVAKSIVAAGLARRCLLQVSYAIGISKPLSMTIETYGTGKKTNSELLEIINN-NLPSILNALEVQGRESRLVLEVAQHLGENIVRTIAMDGTEGLVRGNLVVDSGSPICIPVGPETLGRIMNVIGEPIDERGPIITKTKAPIHAEAPAFVEMSVQQEILITGIKVVDLLAPYAKGGKIGLFGGAGVGKTVLIMELINNIAKAHG------GVGERTREGNDLYHEYG-TGVINLKDKSSKVALVYGQMNEPPGARARVALTGLTVAEYFRDVEGQDVLLFIDNIFRFTQAGSEVSAL-LGRIPSAVGYQPTLATDMGTMQERITTTRKGSITSVQAIYVPADDLTDPAPATTFAHLDANTVLSRGIAELGIYPAVDPLDSNSRILDPNIVGQKHYDVARSVQKILQDYKSLQDIIAILGMDELFEEDKNIVARARKIQKFLSQPFQVAEIFTGHAGKLVQLEENIAG----------------KAKILSILELLNSSNLSS-KTEVVVAPPSIYVSYVKDHI-KPEVSVSLQNCHEATSGAFTGEISAEMGQDVGCKWVILGHSERRNVFGETNSVIGEKIKHVLKSTNLNIIACIGELLDEREAGKTLEVCATQMKAIAS--NVSD---WSRIVIAYEPVWAIGTGKVATPSQAQEVHLDVRKWLALNVSEDVAQATRILYGG----SVTGTNCAELALKEDV-DSGKSTSTGHMIYKCGGIDKRQIEKFEKEAQEMGKGSFKYAWVLDKLKAERERGITIDIALWKFETTKYVVTIIDAPGHRDFIKNMITGTSQADCAVLIVASSTGEFEAGISKNGQTREHALLAFTLGVKQMIVAVNKIDNTEPPYSEARFNEIKKEISAYVKKVGYDPKTVPVLPVSGWHGDNMIEPSP-NMSWYK---GWEVE--Y---KDTG---KHTGKTLLEALDNIPLPARPSSKPLRLPLQDVYKIGGIGTVPVGRVETGILKPGMVVTFCPANLSTEVKSVEMHHESLPEALPGDNVGFNVKNVSIKDIRRGMVASDSKNDPAIEAASFKAQ-VIILNHPGEIHAGYQPVLDCHTAHIACKFAELLEKIDRRSGKVIETEPKMVKSGDAAIINLIPSKPMCVESFAQYPPLGRFAVR--AIRATIRMGIYAGAEMYAVHWGYQGLVDGGDNIKKVCWEDVSGILNKGGTVIGTARCQDFRDRKGRKKAALNLVQRKISNL----------------------------------------------------------------------------------------------DVSKYTKLAALNGVGKKTRMVVRFSSVGGESGSADTARDPRGFALKFYTEEGNWDLVGNNTPIFFIRDPILFPSFIHTQKRNPKTHLKDPDMFWDFISLRPE--TTHQVMFLFSNRG-TPASYRHMNG--------------------------------------------------------------------------------------------------------------------------------------------
Acropora  DESTGTMGKRLAGIGVENVEENRRAYRQLLFTSGA---EMAKSISGVILFHETVYQKADDGTPFVKILRDNGIIPGIKVDKGVVALSGTN-GEGTTQGLDGLAERCAQYKKDGCDFAKWRCVLKISD--HTPSELAIKENANVLARYATICQQNGLVPIVEPEILCDGNHTLERCQTVTEAVLSAQYKALVDHHVYLEGTLL-ICDQISDAILDAHLKQDPDAKVACETIAKTGMILVAGEITSKAVVDYQSVIRETIKRIGYDDSNKGFDYKTCNVLVALEQQSPNIAGGVHE---GRKEE---DIGAGDQGLMFGYATDETEELMPLTVVLAHKLNKKLAENRR--NGTMSWVRPDSKTQVTAEY-KFEGGAAI-PQRVHTVVISVQHDPDIALEEMR-RQLYEKVIKEVVPAKYLDDDTIYH-LQPS-LFVIGGPQGDAGLTGRKIIVDTYGGWGAHGGGAFSGKDFSKVDRSGAYAARWIAKSLVAAKLCRRALVQVSYAIGIAEPLSITVFSYGTGKKSEDELLKIVKE--LPPILNSLEVEGRSPRLILEVAQHLGENTVRTIAMDGTEGLVRGQKCIDTGGPITIPVGPETLGRIINVIGEPIDERGPIPTDLRAAIHAEAPEFVEMSTEQEILVTGIKVVDLLAPYAKGGKIGLFGGAGVGKTVLIMELINNVAKAHGGYSVFAGVGERTREGNDLYHEMIVSGVISLKDKSSKVALVYGQMNEPPGARARVALTGLTVAEYFRDEEGQDVLLFIDNIFRFTQAGSEVSAL-LGRIPSAVGYQPTLATDMGTMQERITTTRKGSITSVQAIYVPADDLTDPAPATTFAHLDATTVLSRGIAELGIYPAVDPLDSTSRIMDPNVVGQEHYEVARGVQKILQDHKSLQDIIAILGMDELSEDDKLTVARARKIQRFLSQPFQVAEVFTGHDGKLVPLKDTISGFKKILNGEYDHLP--EKASIDGIIKTLAEGNL-NSKTEVVVAPPTVYLEYVRTSV-KPEIGVSAQNCYKVAKGAFTGEISPAMIKDVGCEWVILGHSERRNIFEETDELVGEKVFHAL-AEGLKVIACIGELLSEREAGKTMEVVSRQIKAIAD--KVAD---WNNVVIAYEPVWAIGTGVTATPEQAQEVHRMLRGWLQDNVSVEVSSKTRIIYGG----SVNAKNCQELAKNDDV-DSGKSTTTGHLIYKCGGIDKRTIEKYEKEAAEMGKGSFKYAWVLDKLKAERERGITIDIALWKFETPKYSCTVIDAPGHRDFIKNMITGTSQADCGVLIVAAGTGEFEAGISKNGQTREHALLAYTLGVKQLIVGVNKMDSTEPPYSQKRFEEIKKEVSTYVKKVGYNPKTVAFVPISGWHGDNMLESSD-NMKWFA---GWGIE--R---KEG----NANGKTLIDALDNIIPPKRPVDSPLRLPLQDVYKIGGIGTVPVGRVETGTLKPGMVVTFAPAMLTTEVKSVEMHHESLAEAQPGDNVGFNVKNVSVKEIRRGFVAGDSKNDPPKETKNFTAQ-VIILNHPGEIHAGYAPVLDCHTAHIACKFAELLEKIDRRTNKKLEDSPKMVKSGDAAMIKLEPSKPLCVETFAAYPPL---------------------------------------------------------------------------------------------------------------------------------------------------------------------------------------DVTKYCKAKIFDKVGKKTPCLVRFSTVGGESGSADTARDPRGFAMKFYTEEGNWDLVGNNTPIFFIRDPILFPSFIHTQKRNPVTHLRDPDMFWDFITLRPE--TTHQVLFLFSDRG-IPDGYQHMNGYGSHTFKLVNDKGVAV-YCKFHLKTDQGIKNLSSEKGEKLAGSDPDYNNRMLYDAIANGKPPSWTMYLQVMTFEQAEKSPWNPFDLTKIWPHSEYPLIPVGKMVLNRNPKNYFAEIEQSAFNPASMVPGIEPSPDKMLQG
Metridium DESTGTMGKRLAGIGVENTEENRRHYRQLLFTSGA---NMTDCISGVILFEETLYQKADDGTPFVKILRDKGIIPGIKVDKGVVPLAGTL-EEGTTQGLDNLSQRCAQYKKDGCDFAKWRCVLKISD--STPSELVMKENANVLARYATICQQNGLVPIVEPEVLCDGEHTLERAQIVTEAVLSHQYKALVDHHVYLEGTLL-ICDQISDAILDAHLKEDPNAKVACETVAKTGMILLCGEITSNAQIDYQKVVRDCVNEIGYDDSAKGFDYKTCNVLVALEQQSSDIAQGVHL---GRHED---DVGAGDQGLMFGYATDETEELMPLTVVLAHGMNKRLAACRR--DGTMAWARPDSKTQVTVEY-KFENGAAI-PLRVHTIVISVQHDPSITVEKLR-KELMEKIVKTVVPSKYLDEDTVYH-LQPSGLFVIGGPQGDAGLTGRKIIVDTYGGWGAHGGGAFSGKDYTKVDRSAAYAARWIAKSLVAAKLCRRVLVQISYAIGIAQPLSVTVFSYGTSSKSEDELLQIVRN-ELPPILNALQVENRKPKLILEVAQHLGESTVRTIAMDGTEGLVRGQVCKDVGSSIRIPVGPALLGRIINVIGEPIDERGPINTDKYSSIHQEAPEFVDMSVEQEILQTGIKVVDLLAPYAKGGKIGLFGGAGVGKTVLIMELINNVAKGHGGFSVFAGVGERTREGNDLYHEMITSKVISLTDDTSKVALVYGQMNEPPGARARGCLTGLTVAEYFRDQEGQDVLLFIDNIFLFTQAGSEVSAL-LGRIPSAVGYQPTLATDMGTMQERITTTKKGSITSVQAIYVPADDLTDPAPATTFAHLDATTVLSRGIAELGIYPAVDPLDSISRILDPNVVGEEHYTVARGVQKVLQDYKSLQDIIAILGMDELSEEDKLTVSRARKMRKFLSQPFQVAEVFTGADGKYVPLEDTIKGFKQVLEGEMDHLPE-SKAKIDEILKHLHENSL-SPNTEVVVSPPTLYLDYVRSTA-KPEIGVAAQNCYKVASGAFTGEISPDMIKDLKCEWVIIGHSERRNVFGETDQLLGEKVAHAL-ASGVKVIACVGELLAEREAGKTTEVVFRQIAAIAE--HVSD---WSKVVIAYDPVWAIGTGRTATPEQAQDVHAKLRKWMSDNVSADVANKVRTIYGG----SVTAGNCKELGKQGDI-DSGKSTTTGHLIYKCGGIDKRTIEKFEKEAQEMGKGSFKYAWVLDKLKAERERGITIDIALWKFESPKYSITIIDAPGHRDFIKNMITGTSQADCGVLIVASGTGEFEAGISKNGQTREHALLAYTLGVKQLIVGCNKMDSTEPPYSQPRFEEIKKEVSTFLKKTGYNPKSVAFVPISGWVGDNMIEAST-NMPWNK---GWSIEQVIEKGKDPK---VSKGMTLLEALDSIMPPKRPTDKALRLPLQDVYKIGGIGTVPVGRVETGVLKPGMIITFAPPNLTTECKSVEMHHESLTEAAPGDNVGFNVKNLSIKDIKRGNVAGESKS-PPKGAENFDAQ-VIVLNHPGEIHPGYSPVLDCHTAHIACKFAEFKEKIDKRSGKKLEDNPTKLKSGDAAIINLVPSKPMCVESFTDFPPLGRFAVR-----AVVSMGLYANARVFTIWEGYQGLVDGGDNIKEVFWYDVSGIIQQGGTIIGSARCKDFREREGRLKAARNMVEIGITNLVIIGGDGSLTGANLFKQEWTGLLEELVAKGSLTAE-QADNNKFLSIVGMVGSIDNDFCGTDMTIGTDTALHRIFEATDSIMTTATSHQRTFV------------------------------------------------------------------------------------------------------------------------------------------------------------------------------------------------------------------------------------------------------------------------------
Nematoste DESTGTMGKRLANIGVENTEENRRLYRQLLFTSGK---EMSNAISGVILFHETVYQKADDGTPFVRLLRDQGIIPGIKVDKGVVVLAGTDAGETTTQGLDGLGERCAQYKKDGCDFAKWRCVLKITD--YTPSELAMKENANVLARYASICQQNGLVPIVEPEVLCDGDHTLERAQKVTEAVLSATYKALMDHHIYLEGTLL-MCDQISDAILDAHLKQDPNAKVACETVAKTGMILLCGEITSNAVVDYQSVVRQCIKDIGYDDSEKGFDYKTCNVLVALEQQSVDIAHGVHV---GREEE---DVGAGDQGLMFGYATDETEELMPLTVVLAHKMNQKLAEYRR--DGTLPWARPDSKTQVTVEY-KFEHGRAI-PLRVHTIVISVQHDPTITMENLR-KELMEKIVKTVVPSKFLDEDTIFH-LQPSGLFVIGGPQGDAGLTGRKIIVDTYGGWGAHGGGAFSGKDYTKVDRSAAYAARWIAKSLVSEGLCKRVLVQISYAIGIAQPLSVTVFSYGTSKKSEDELLKIVR----------LEVRNRTPRLILEFAQHLGENTVRTIAMDGTEGLIRGQKCVDTGGPITIPVGPETLGRIINVIGEPIDERGPVETD---KIHAEAPEFVEMSTEQEILETGIKVVDLLAPYAKGGKIGLFGGAGVGKTVLIMELINNVAKAHGGYSVFAGVGERTREGNDLYHEMIMSGVINLKDKSSKVALVYGQMNEPPGARARVALTGLTVAEY-RDKEGQDVLLFIDNIFRFTQAGSEVSAL-LGRIPSAVGYQPTLATDMGTMQERITTTKKGSITSVQAIYVPADDLTDPAPATTFAHLDATTVLSRGIAELGIYPAVDPLDSTSRIMDPNIVGTEHYEIARGVQKILQDYKSLQDIIAILGMDELSEDDKLTVARARKIQKF------------------------------------------SLVQIDGILKNLHDSSL-SDDTEIVVSPPALYLSYVRKAA-KQNIGVAAQNCYKVASGAFTGEISPAMIKDIGCEWVIIGHSERRNIFGEKDELIGEKVAHAL-SANVKVIACIGELLSEREAGKTQEVVFRQIKAIAE--HVSD---WSKVVIAYEPVWAIGTGRTATPEQAQEVHNQLRAWLKENVSVDVAESTRIIYGG----SVNAKNCRELAAEGDI-DSGKSTTTGHLIYKCGGIDKRTIEKFEKESSEMGKGSFKYAWVLDKLKAERERGITIDIALWKFETLKYYVTVIDAPGHRDFIKNMITGTSQADCAVLIIASGTGEFEAGISKNGQTREHALLAYTLGVKQMLVCANKMDSTEPPYSEARFKEIQKEVANFLKKVGFNPKAVPFIPISGFHGDNMLEKSE-NMPWFK---QWTIERVDPATKKEA---NASGVTLFEGLDSILPPSRPSGLPLRLPLQDVYKIGGIGTVPVGRVETGVLKPGTVVTFSPSNITTEVKSVEMHHESLAEALPGDNVGFNVKNVSVKDIKRGNVAGDFKNNPPKPCKSFTAQ-VIVMNHPGEIHAGYSPVLDCHTAHIACKFDKLLEKIDRRSGKKLEDNPKMIKTGDAAMVEMIPSKPMCVETFTEFPPLGRFAVR----------------------------VDGGDNIKEVTWEDVSGIIQQGGTVIGSARCQDFREREGRLKAAHNMVQREITNLVVIGGDGSLTGANYFKQEWTGLLEELVSKGV-------------------GSIDNDFCGTDMTIGTDTALHRIFEAVDAITTTAYCKARIF--------------ETVGKKTPCLVRFSTVGGEAGSADTARDPRGFAMKFYTDEGNWDLVGNNTPIFFIRDPILFPSFIHTQKRNPVTHLKDANMFWDFITLRPE--TTHQTSFLFSDRG-IPDGFRHMNGYGSHTFKMVNSKGKAV-YCKFHVKTDQGIKNCPVERATELAGTDPDYSTRDLYNAIAEGNYPSWTMYIQVMTFAEAESHRFNPFDLTKIWPHAEFPLIPVGKMVLNRNPKNYFAEIEQSAFNPASMVPGIEASPDKMLQG
El        DESTGTMGKRFANIGVENTEENRRTYRQLLFTSGA---EMKSHISGVILFHETVYQKADDGTPFVKILRDHGIIPGIKVDKGVVPLAGT-LGEGTTQGLDGLAERCAQYKKDGCDFAKYRCVLKISD--RTPSELAMKENANTLARYATICQQNGLVPIVEPEVLCDGEHTLERAQIVTEAVLSATYKALMDHHVYLEGTLL-MCDQISDAILDAHLKQDPNAKVACETVAKTGMILLCGEITSNAMVDYQTVVRECVKDIGYDDSAKGFDYKTCNVLVALEQQSVDIAQGVHV---GRDED---DVGAGDQGLMFGYATDETEELMPLTVVLAHGMNQKLADCRR--DGSMQWVRPDSKTQVTVEY-KFEKGRAI-PLRVHTIVISVQHDPSITVEKLR-KELMEKIVKTVVPKRYLDEDTIFH-LQPSGLFVIGGPQGDAGLTGRKIIVDTYGGWGAHGGGAFSGKDYTKVDRSAAYAARWIAKSLVAAKLCRRVLVQISYAIGIAQPLSVTVFSYGTSEKSEDELLRIVRE-DLPPILNALEVENRKPRLILEVAQHLGENTVRTIAMDGTEGLIRGQKCVDTGGPITIPVGPETLGRIINIIGEPIDERGPVDTELRAAIHAEAPEFVEMSTEQEILETGIKVVDLLAPYVKGGKIGLFGGAGVGKTVLIMELINNVAKAHGGYSVFAGVGERTREGNDLYHEMIMSGVINLKDKSSKVALVYGQMNEPPGARARVALTGLTVAEYFRDKEGQDVLLFIDNIFRFTQAGSEVSAL-LGRIPSAVGYQPTLATDMGTMQERITTTRKGSITSVQAIYVPADDLTDPAPATTFAHLDAT---------------------------------------------------------------------------------------------------------------------------SKAKIDEILKHLHDSQL-SSDTEVVVSPPSLFLAYVRSAA-KQDIGVAAQNCYKVPSGAFTGEISPDMIKDVNCEWVIIGHSERRNIFGEKDELIAEKVAHAL-SSGIKVIACIGELLSEREAGKTQEVVFRQIKAIAD--KVSE---WSRVVIAYEPVWAIGTGKTATPHQAQEVHSQLRQWLKDNVSVDVAESTRIIYGG----SVNAKNCRELAAEGDI-DSGKSTTTGHLIYKCGGIDKRTIEKFEKEAQEMGKGSFKYAWVLDKLKAERERGITIDIALWKFETEKYYITVIDAPGHRDFIKNMITGTSQADCAVLIIASGTGEFEAGISKNGQTREHALLAFTLGVKQMIVATNKMDSTEPPFSEARFKEITKEVGAYIKKVGYNPKAVAFVPISGFHGDNMLEPSD-NMSWFK---GWSVE------RKEG---NASGKTLFNALDAILPPKRPTDKPLRLPLQDVYKIGGIGTVPVGRVETGILKPGTVVTFAPVGISTEVKSVEMHHEALTEALPGDNVGFNVKNVSVKDVKRGNVAGETKNVPPKAAKTFLAQ-VIVMNHPGEIHNGYSPVLDCHTAHIACKFSEIEQKIDRRSGKVVEEKPKMVKSGDAAMVTMTPSKPMCVESFAEFPPLGRFAVRNAAIRAVVRMGMYAGAKVYTIWEGYQGLVDGGSNIKEVTWYDVSGIIQQGGTVIGSARCKDFRSREGRLKAACNMVQRGITNLIVIGGDGSLTGANFFKQEWKELLDELVEKGSITAD-MAAENDSLNIVGMVGSIDNDFCGTDMTIGADSALHRIFEAVDAIKTTAASHQRTFVL-DITKYCKAKIFDTIGKKTPCLVRFSTVGGESGSADTVRDPRGFAMKFYTDDGNWDLVGNNTPIFFIRDPILFPSFIHTQKRNPATHLKDPDMFWDFITLRPE--TTHQVSFLFSDRG-IPDGHRHMNGYGSHTFKMVNSKGEAI-YCKFHMKTDQGIKNCPVDKAGHLSGADPDYSNRDLYNAIAEGKHPSWSMFIQVMTFEEAEKYRFNPFDLTKIWPHSEYPLIPVGKMVLNRNPKNYFAEIEQSAFNPANMVPGIEASPDKMLQG
