# Supplementary material for: Production of a reference transcriptome and transcriptomic database (EdwardsiellaBase) for the lined sea anemone, Edwardsiella lineata, a parasitic cnidarian
Source: BMC Genomics. 2014 Jan 28;15:71. doi: 10.1186/1471-2164-15-71 (PMC3909931; doi:10.1186/1471-2164-15-71)
Supplement: Additional file 12 — NCBITaxonRestrictedRetrieval. A collection of custom python scripts that perform iterative, taxonomically restricted BLAST searches against the sequences housed at NCBI in an attempt to infer the phylogenetic generality and evolutionary origin of gene sequences. [file 1471-2164-15-71-S12.zip]

Archive with 3 entries (3 files):
- ncbi_pid_retrieve.py
- nr_ripper.py
- pid_fasta.py
