# Supplementary material for: Production of a reference transcriptome and transcriptomic database (EdwardsiellaBase) for the lined sea anemone, Edwardsiella lineata, a parasitic cnidarian
Source: BMC Genomics. 2014 Jan 28;15:71. doi: 10.1186/1471-2164-15-71 (PMC3909931; doi:10.1186/1471-2164-15-71)
Supplement: Additional file 12 — NCBITaxonRestrictedRetrieval. A collection of custom python scripts that perform iterative, taxonomically restricted BLAST searches against the sequences housed at NCBI in an attempt to infer the phylogenetic generality and evolutionary origin of gene sequences. [file 1471-2164-15-71-S12.zip › ncbi_pid_retrieve.py]

#!/usr/bin/python
#author: Brian Granger
#use: retrieve all the pids for the proteins of a particular taxon id
#usage: python ncbi_pid_retrieve.py taxonid outputfile

import sys
import time
import math
import os
from Bio import Entrez
Entrez.email = "x@y.z" #an email for entrez to contact. You should change it to your email.

plist = []
specid = sys.argv[1]

t0 = time.time()# time the run, for testing for practicality 
out = open(sys.argv[2], 'w') #open the output file

#format our search
try:
	handle = Entrez.esearch(db="protein", term="txid"+specid+"[Organism:exp]", retmax="1")#just return "1" for now, only interested in the count. Could probably do esummary
except IOError as e:
	print "An error occurred while retrieving protein gis"
	print "The error returned was %s" % e

record = Entrez.read(handle)
count = record["Count"]
print count
percent = 0
outc = 0
errors = open('ncbi_pid.err', 'w')
for i in range(0, int(count), 1000):
	record = None
	handle = None
	#return the results 1000 ids at a time
	while handle == None:
		try:
			handle = Entrez.esearch(db="protein", term="txid"+specid+"[Organism:exp]", retmax = "1000", retstart=i)
		except:
			print "failed esearch, trying again"
	try:
		record = Entrez.read(handle)
	except:
		print "An error occurred while retrieving fasta"
#		print "The error returned was %s" % e
		errors.write(str(i) +', '+ str(i+1000) +', '+specid +'\n')
#	print record
	cur_percent = (float(i)/float(count))*100

	cur_percent = math.floor(cur_percent)
	if cur_percent > percent:
		percent = cur_percent
		print str(percent) + '% in ' + str(time.time()-t0) + ' seconds'

	if record:
	        for id in record["IdList"] :
			out.write(str(id)+'\n')
			outc +=1

errors.close()
while os.stat('ncbi_pid.err')[6]!=0:
	print '-------------------------'
	print os.stat('ncbi_pid.err')[6]
	errors = open('ncbi_pid.err', 'r')
	errs = {}
	for line in errors:
		print line
		line = line.strip().split(', ')
		errs[line[0]] = line[2]
	errors.close()
	errors = open('ncbi_pid.err', 'w')
	
	for err in errs:
		record = None
	        #return the results 1000 ids at a time
        	handle = Entrez.esearch(db="protein", term="txid"+errs[err]+"[Organism:exp]", retmax = "1000", retstart=err)

	        try:
        	        record = Entrez.read(handle)
	        except:
        	        print "An error occurred while retrieving fasta :-("
#               	print "The error returned was %s" % e
	                errors.write(str(err) +', '+ str(int(err)+1000) +', '+errs[err] +'\n')

	        if record:
	                for id in record["IdList"] :
        	                out.write(str(id)+'\n')
                	        outc +=1
	errors.close()

out.close()
print outc
print time.time() - t0, ' seconds to retrieve pids'
