# Supplementary material for: Production of a reference transcriptome and transcriptomic database (EdwardsiellaBase) for the lined sea anemone, Edwardsiella lineata, a parasitic cnidarian
Source: BMC Genomics. 2014 Jan 28;15:71. doi: 10.1186/1471-2164-15-71 (PMC3909931; doi:10.1186/1471-2164-15-71)
Supplement: Additional file 12 — NCBITaxonRestrictedRetrieval. A collection of custom python scripts that perform iterative, taxonomically restricted BLAST searches against the sequences housed at NCBI in an attempt to infer the phylogenetic generality and evolutionary origin of gene sequences. [file 1471-2164-15-71-S12.zip › nr_ripper.py]

#!/usr/bin/python
#author: Brian Granger
#use: go through a local copy of nr and and create a fasta from the provided gis. 
#usage: python nr_ripper.py gilist.txt organism.fasta

from Bio import SeqIO
import re
import sys

gis = {}
# open file of gis
fh = open(sys.argv[1], 'r')
for line in fh:
	l = line.strip()
	gis[l] = 0
fh.close()
print len(gis)

# open nr
handle = open('nr')

# open the output fasta file, plus a place to store gis that aren't in nr
out = open(sys.argv[2], 'w')
missed = open(sys.argv[2][0:-6] + '_missed_gis.txt', 'w')
nrIdCount = 0

# for each entry in nr, check to see if any of the identifiers are in our gi dictionary

for record in SeqIO.parse(handle, 'fasta'):
	desc = record.description # the gis will be in the description
	m = re.finditer('gi\|(\d)+\|', desc) # use re to find "gi|###|"
	for match in m:
#		print match.group()
		nrIdCount+=1
		mg = match.group().strip('gi|') #get the Matching Gi
		if mg in gis: #if it's in there
			out.write('>' + mg + '\n' + str(record.seq) + '\n') # write it to fasta
			gis[mg] = 1 # change the dict value so we know we saw it

	
#	break
handle.close()
out.close()

# look for unfound gis, and write them to a file to retreive whatever sequence there is from ncbi
for gi in gis:
	if gis[gi] == 0: # was never found and flipped to a 1
		missed.write(gi + '\n') # write it out
print nrIdCount # prints the # of gis represented in nr. 
