# Supplementary material for: Production of a reference transcriptome and transcriptomic database (EdwardsiellaBase) for the lined sea anemone, Edwardsiella lineata, a parasitic cnidarian
Source: BMC Genomics. 2014 Jan 28;15:71. doi: 10.1186/1471-2164-15-71 (PMC3909931; doi:10.1186/1471-2164-15-71)
Supplement: Additional file 12 — NCBITaxonRestrictedRetrieval. A collection of custom python scripts that perform iterative, taxonomically restricted BLAST searches against the sequences housed at NCBI in an attempt to infer the phylogenetic generality and evolutionary origin of gene sequences. [file 1471-2164-15-71-S12.zip › pid_fasta.py]

#!/usr/bin/python
#author: Brian Granger

import sys
import time
import math
import os
from Bio import Entrez

# a program using eutils to retrive fasta sequences from ncbi given a file containing a list of protein gis
# USAGE: python pid_fasta.py pidlist.txt output.fasta

# failed gis are written to ncbi_fasta.err, ideally, my script can write to that, and then continue to retrieve and write stuff 
# until it's empty, but it would have to ignore the fact that it's empty on the first run, or write all the gis to it initially.

Entrez.email = "x@y.z" #an email for entrez to contact. You should change it to your own.

plist = [] #list to store pids from the gi input list
poutlist = []

count = 0
t0 = time.time()# time the run, for testing for practicality 
out = open(sys.argv[2], 'w') #open the output file

# open the given input gi list, and store them in plist
pidf = open(sys.argv[1], 'r')
for line in pidf:
	line = line.strip()
	plist.append(line)
print len(plist)

errors = open('ncbi_fasta.err', 'w') # open our error file so we can write to it.

for i in range(0, len(plist), 500): # upload 500 gis at a time for retrieval. lower is safer but slower
	tempids = ''
	for j in range(0,500):
		if (i+j) < len(plist):
			tempids = tempids + plist[i+j] + ', ' # create the text string of gis to upload
		else: # catches when we're at the last set and we likely won't make it to 500
			break
	tempids = tempids[0:-2] # remove final ", "

	#post the ids
	request = Entrez.epost("protein", id=tempids)
	result = Entrez.read(request)
	webEnv = result["WebEnv"]
	queryKey = result["QueryKey"]
	# finally efetch the fastas
	try:
		fastas = Entrez.efetch(db="protein", webenv=webEnv, query_key=queryKey, rettype="fasta", retmode="text", retstart="0", retmax="500")
	except IOError:
		print 'IOError'
	fasttext = fastas.read().split('\n')
	tempcount = 0

	for line in fasttext:
		out.write(line + '\n') # put it in the fasta file
#		print line
		if '>' in line: # identifier line
			gi = line.split('|')[1]
			poutlist.append(gi) # put the gi in a "retrieved" list
			tempcount = tempcount + 1			
			count = count + 1

	if tempcount != 500: # detect when we've missed some
		print tempcount # show how far off we were
	print count/float(len(plist))*100 # give an idea of how far through the process we are
for gi in plist:
	if gi not in poutlist: # find the ones that failed to retrieve
		errors.write(gi + '\n') # stick 'em in errors

errors.close() # close errors (or else python has trouble with it later if I want to do a loop with this in the future

out.close() # close output file, for safety

print count
print time.time() - t0, ' seconds to retrieve pids' # print how long it took.
