# Supplementary material for: Production of a reference transcriptome and transcriptomic database (EdwardsiellaBase) for the lined sea anemone, Edwardsiella lineata, a parasitic cnidarian
Source: BMC Genomics. 2014 Jan 28;15:71. doi: 10.1186/1471-2164-15-71 (PMC3909931; doi:10.1186/1471-2164-15-71)
Supplement: Additional file 13 — iPathInput. An edge list file from the interactive tree of life that can be read by iPath2.0 to visualize the presence or absence of metabolic pathways in E. lineata and N. vectensis. [file 1471-2164-15-71-S13.txt]

EC2.3.1.109 0.7 W10 RGB(255	40	0)
EC2.3.1.1 0.7 W10 RGB(255	40	0)
EC1.14.11.18 0.7 W10 RGB(255	40	0)
EC2.6.0.0 0.7 W10 RGB(255	40	0)
EC5.4.99.0 0.7 W10 RGB(255	40	0)
EC2.7.11.9 0.7 W10 RGB(255	40	0)
EC2.7.11.1 0.7 W10 RGB(255	40	0)
EC1.1.1.3 0.7 W10 RGB(255	40	0)
EC1.1.1.2 0.7 W10 RGB(0	200	0)
EC2.7.8.29 0.7 W10 RGB(0	200	0)
EC1.1.1.179 0.7 W10 RGB(255	40	0)
EC2.7.3.2 0.7 W10 RGB(255	40	0)
EC3.4.22.1 0.7 W10 RGB(255	40	0)
EC2.3.1.179 0.7 W10 RGB(0	200	0)
EC2.7.1.3 0.7 W10 RGB(255	40	0)
EC3.1.3.33 0.7 W10 RGB(255	40	0)
EC2.7.7.8 0.7 W10 RGB(255	40	0)
EC2.4.1.68 0.7 W10 RGB(255	40	0)
EC2.7.7.2 0.7 W10 RGB(255	40	0)
EC3.6.0.0 0.7 W10 RGB(255	40	0)
EC1.1.5.3 0.7 W10 RGB(255	40	0)
EC3.1.26.11 0.7 W10 RGB(255	40	0)
EC3.1.1.47 0.7 W10 RGB(0	200	0)
EC2.5.1.91 0.7 W10 RGB(255	40	0)
EC3.1.13.0 0.7 W10 RGB(255	40	0)
EC3.5.1.92 0.7 W10 RGB(255	40	0)
EC3.5.1.98 0.7 W10 RGB(255	40	0)
EC3.6.4.0 0.7 W10 RGB(255	40	0)
EC3.4.11.1 0.7 W10 RGB(255	40	0)
EC3.4.11.2 0.7 W10 RGB(255	40	0)
EC3.4.11.5 0.7 W10 RGB(255	40	0)
EC4.2.1.109 0.7 W10 RGB(255	40	0)
EC2.6.1.40 0.7 W10 RGB(255	40	0)
EC1.2.1.0 0.7 W10 RGB(255	40	0)
EC3.4.0.0 0.7 W10 RGB(255	40	0)
EC3.2.1.166 0.7 W10 RGB(255	40	0)
EC2.7.11.30 0.7 W10 RGB(255	40	0)
EC2.3.1.42 0.7 W10 RGB(255	40	0)
EC3.1.27.0 0.7 W10 RGB(255	40	0)
EC1.14.11.4 0.7 W10 RGB(255	40	0)
EC1.14.11.1 0.7 W10 RGB(255	40	0)
EC3.4.25.1 0.7 W10 RGB(255	40	0)
EC2.7.8.17 0.7 W10 RGB(255	40	0)
EC2.7.8.15 0.7 W10 RGB(255	40	0)
EC3.2.1.35 0.7 W10 RGB(255	40	0)
EC1.14.21.6 0.7 W10 RGB(255	40	0)
EC2.7.1.147 0.7 W10 RGB(0	200	0)
EC3.1.2.14 0.7 W10 RGB(0	200	0)
EC2.0.0.0 0.7 W10 RGB(255	40	0)
EC2.4.1.18 0.7 W10 RGB(255	40	0)
EC2.3.1.76 0.7 W10 RGB(255	40	0)
EC2.4.1.17 0.7 W10 RGB(255	40	0)
EC3.6.4.13 0.7 W10 RGB(255	40	0)
EC3.6.4.12 0.7 W10 RGB(255	40	0)
EC5.3.1.16 0.7 W10 RGB(255	40	0)
EC2.4.1.149 0.7 W10 RGB(255	40	0)
EC2.3.1.176 0.7 W10 RGB(255	40	0)
EC2.4.1.142 0.7 W10 RGB(255	40	0)
EC2.5.1.47 0.7 W10 RGB(255	40	0)
EC3.6.1.17 0.7 W10 RGB(255	40	0)
EC1.3.1.24 0.7 W10 RGB(255	40	0)
EC3.1.4.45 0.7 W10 RGB(255	40	0)
EC3.4.23.5 0.7 W10 RGB(255	40	0)
EC2.4.1.145 0.7 W10 RGB(255	40	0)
EC2.4.1.122 0.7 W10 RGB(255	40	0)
EC5.2.1.2 0.7 W10 RGB(255	40	0)
EC1.3.8.1 0.7 W10 RGB(0	200	0)
EC2.7.1.31 0.7 W10 RGB(255	40	0)
EC2.7.12.2 0.7 W10 RGB(255	40	0)
EC3.2.1.114 0.7 W10 RGB(255	40	0)
EC1.4.3.4 0.7 W10 RGB(0	200	0)
EC2.3.1.57 0.7 W10 RGB(255	40	0)
EC1.1.1.102 0.7 W10 RGB(255	40	0)
EC1.1.1.103 0.7 W10 RGB(255	40	0)
EC3.1.3.29 0.7 W10 RGB(255	40	0)
EC2.3.1.168 0.7 W10 RGB(255	40	0)
EC2.4.1.50 0.7 W10 RGB(255	40	0)
EC4.1.2.27 0.7 W10 RGB(255	40	0)
EC2.8.2.35 0.7 W10 RGB(255	40	0)
EC1.1.1.178 0.7 W10 RGB(0	200	0)
EC2.1.1.125 0.7 W10 RGB(255	40	0)
EC1.1.1.197 0.7 W10 RGB(255	40	0)
EC4.1.1.17 0.7 W10 RGB(255	40	0)
EC3.2.2.0 0.7 W10 RGB(255	40	0)
EC3.6.5.0 0.7 W10 RGB(255	40	0)
EC3.6.5.5 0.7 W10 RGB(255	40	0)
EC4.1.2.5 0.7 W10 RGB(255	40	0)
EC2.4.2.14 0.7 W10 RGB(255	40	0)
EC2.8.2.21 0.7 W10 RGB(255	40	0)
EC2.4.2.12 0.7 W10 RGB(255	40	0)
EC3.1.6.14 0.7 W10 RGB(255	40	0)
EC2.5.1.10 0.7 W10 RGB(255	40	0)
EC2.5.1.17 0.7 W10 RGB(255	40	0)
EC4.2.1.0 0.7 W10 RGB(255	40	0)
EC3.1.3.7 0.7 W10 RGB(0	200	0)
EC3.1.3.4 0.7 W10 RGB(0	200	0)
EC4.2.1.9 0.7 W10 RGB(255	40	0)
EC3.4.13.18 0.7 W10 RGB(255	40	0)
EC1.4.1.14 0.7 W10 RGB(0	200	0)
EC2.7.1.94 0.7 W10 RGB(255	40	0)
EC2.7.11.21 0.7 W10 RGB(255	40	0)
EC3.2.1.76 0.7 W10 RGB(255	40	0)
EC2.4.1.174 0.7 W10 RGB(255	40	0)
EC2.3.1.15 0.7 W10 RGB(255	40	0)
EC6.3.3.2 0.7 W10 RGB(255	40	0)
EC2.3.3.13 0.7 W10 RGB(255	40	0)
EC2.3.3.10 0.7 W10 RGB(255	40	0)
EC3.1.3.62 0.7 W10 RGB(255	40	0)
EC3.4.22.15 0.7 W10 RGB(255	40	0)
EC4.1.0.0 0.7 W10 RGB(255	40	0)
EC3.1.1.0 0.7 W10 RGB(255	40	0)
EC1.1.0.0 0.7 W10 RGB(255	40	0)
EC3.5.4.12 0.7 W10 RGB(255	40	0)
EC6.1.1.2 0.7 W10 RGB(255	40	0)
EC3.0.0.0 0.7 W10 RGB(255	40	0)
EC2.4.2.9 0.7 W10 RGB(255	40	0)
EC2.4.2.4 0.7 W10 RGB(255	40	0)
EC3.4.21.4 0.7 W10 RGB(255	40	0)
EC2.5.1.29 0.7 W10 RGB(255	40	0)
EC1.1.99.2 0.7 W10 RGB(255	40	0)
EC4.1.1.23 0.7 W10 RGB(255	40	0)
EC3.6.1.7 0.7 W10 RGB(255	40	0)
EC2.1.1.114 0.7 W10 RGB(255	40	0)
EC1.1.2.4 0.7 W10 RGB(255	40	0)
EC5.3.3.8 0.7 W10 RGB(255	40	0)
EC5.3.3.2 0.7 W10 RGB(255	40	0)
EC5.3.3.0 0.7 W10 RGB(255	40	0)
EC3.5.1.25 0.7 W10 RGB(255	40	0)
EC3.5.1.23 0.7 W10 RGB(0	200	0)
EC3.1.4.50 0.7 W10 RGB(255	40	0)
EC3.4.14.9 0.7 W10 RGB(255	40	0)
EC2.4.1.135 0.7 W10 RGB(255	40	0)
EC2.4.1.134 0.7 W10 RGB(255	40	0)
EC5.1.3.3 0.7 W10 RGB(255	40	0)
EC1.6.1.1 0.7 W10 RGB(0	200	0)
EC2.3.0.0 0.7 W10 RGB(255	40	0)
EC2.6.1.22 0.7 W10 RGB(255	40	0)
EC2.3.1.181 0.7 W10 RGB(255	40	0)
EC2.8.2.5 0.7 W10 RGB(255	40	0)
EC1.3.1.0 0.7 W10 RGB(255	40	0)
EC2.4.1.224 0.7 W10 RGB(255	40	0)
EC2.7.11.11 0.7 W10 RGB(255	40	0)
EC1.3.3.4 0.7 W10 RGB(255	40	0)
EC3.2.1.49 0.7 W10 RGB(255	40	0)
EC1.14.13.72 0.7 W10 RGB(255	40	0)
EC3.1.3.57 0.7 W10 RGB(255	40	0)
EC3.1.3.56 0.7 W10 RGB(255	40	0)
EC3.1.26.4 0.7 W10 RGB(255	40	0)
EC2.7.6.1 0.7 W10 RGB(255	40	0)
EC2.7.6.2 0.7 W10 RGB(255	40	0)
EC6.3.2.5 0.7 W10 RGB(255	40	0)
EC2.7.1.26 0.7 W10 RGB(255	40	0)
EC2.7.7.18 0.7 W10 RGB(255	40	0)
EC2.7.1.21 0.7 W10 RGB(255	40	0)
EC2.7.7.15 0.7 W10 RGB(255	40	0)
EC2.7.1.164 0.7 W10 RGB(255	40	0)
EC2.7.4.9 0.7 W10 RGB(255	40	0)
EC1.3.5.2 0.7 W10 RGB(255	40	0)
EC2.7.4.2 0.7 W10 RGB(255	40	0)
EC3.4.22.41 0.7 W10 RGB(255	40	0)
EC3.4.18.1 0.7 W10 RGB(255	40	0)
EC2.7.1.17 0.7 W10 RGB(255	40	0)
EC5.3.99.3 0.7 W10 RGB(255	40	0)
EC3.1.22.0 0.7 W10 RGB(255	40	0)
EC3.1.22.4 0.7 W10 RGB(255	40	0)
EC2.4.2.26 0.7 W10 RGB(255	40	0)
EC1.5.1.7 0.7 W10 RGB(255	40	0)
EC2.1.2.9 0.7 W10 RGB(255	40	0)
EC5.3.1.22 0.7 W10 RGB(255	40	0)
EC2.6.1.64 0.7 W10 RGB(255	40	0)
EC1.5.1.34 0.7 W10 RGB(255	40	0)
EC3.5.1.52 0.7 W10 RGB(255	40	0)
EC3.1.1.13 0.7 W10 RGB(255	40	0)
EC2.7.0.0 0.7 W10 RGB(255	40	0)
EC1.14.14.1 0.7 W10 RGB(0	200	0)
EC2.4.1.261 0.7 W10 RGB(255	40	0)
EC2.4.1.260 0.7 W10 RGB(255	40	0)
EC2.4.1.267 0.7 W10 RGB(255	40	0)
EC3.6.1.19 0.7 W10 RGB(0	200	0)
EC2.4.1.265 0.7 W10 RGB(255	40	0)
EC3.2.1.84 0.7 W10 RGB(255	40	0)
EC2.4.1.141 0.7 W10 RGB(255	40	0)
EC3.6.1.11 0.7 W10 RGB(255	40	0)
EC3.6.1.13 0.7 W10 RGB(255	40	0)
EC1.13.11.34 0.7 W10 RGB(255	40	0)
EC1.2.1.11 0.7 W10 RGB(255	40	0)
EC2.5.1.87 0.7 W10 RGB(255	40	0)
EC3.6.3.14 0.7 W10 RGB(255	40	0)
EC2.6.1.13 0.7 W10 RGB(255	40	0)
EC3.2.1.18 0.7 W10 RGB(255	40	0)
EC4.2.99.0 0.7 W10 RGB(255	40	0)
EC2.1.1.201 0.7 W10 RGB(255	40	0)
EC4.2.1.20 0.7 W10 RGB(255	40	0)
EC1.13.12.16 0.7 W10 RGB(255	40	0)
EC2.7.8.5 0.7 W10 RGB(255	40	0)
EC2.7.8.1 0.7 W10 RGB(255	40	0)
EC1.1.1.153 0.7 W10 RGB(255	40	0)
EC2.8.1.6 0.7 W10 RGB(255	40	0)
EC2.7.11.15 0.7 W10 RGB(255	40	0)
EC2.1.1.107 0.7 W10 RGB(255	40	0)
EC2.4.1.225 0.7 W10 RGB(255	40	0)
EC3.2.2.27 0.7 W10 RGB(255	40	0)
EC3.2.2.21 0.7 W10 RGB(255	40	0)
EC2.7.7.23 0.7 W10 RGB(255	40	0)
EC4.0.0.0 0.7 W10 RGB(255	40	0)
EC6.2.1.17 0.7 W10 RGB(0	200	0)
EC1.1.1.271 0.7 W10 RGB(255	40	0)
EC1.3.99.12 0.7 W10 RGB(0	200	0)
EC4.1.3.0 0.7 W10 RGB(255	40	0)
EC1.7.1.7 0.7 W10 RGB(255	40	0)
EC4.1.3.4 0.7 W10 RGB(255	40	0)
EC5.1.99.4 0.7 W10 RGB(255	40	0)
EC4.3.1.4 0.7 W10 RGB(255	40	0)
EC2.7.1.52 0.7 W10 RGB(255	40	0)
EC3.1.2.0 0.7 W10 RGB(255	40	0)
EC1.4.3.3 0.7 W10 RGB(0	200	0)
EC2.4.1.221 0.7 W10 RGB(255	40	0)
EC2.6.1.51 0.7 W10 RGB(255	40	0)
EC4.3.1.19 0.7 W10 RGB(0	200	0)
EC3.1.4.4 0.7 W10 RGB(255	40	0)
EC3.2.1.50 0.7 W10 RGB(255	40	0)
EC3.4.22.42 0.7 W10 RGB(255	40	0)
EC2.3.1.78 0.7 W10 RGB(255	40	0)
EC3.5.1.15 0.7 W10 RGB(255	40	0)
EC2.1.1.67 0.7 W10 RGB(255	40	0)
EC2.9.1.2 0.7 W10 RGB(255	40	0)
EC3.3.2.9 0.7 W10 RGB(255	40	0)
EC3.5.1.5 0.7 W10 RGB(255	40	0)
EC3.1.3.46 0.7 W10 RGB(255	40	0)
EC3.10.1.1 0.7 W10 RGB(255	40	0)
EC3.1.0.0 0.7 W10 RGB(255	40	0)
EC1.14.0.0 0.7 W10 RGB(255	40	0)
EC4.1.3.3 0.7 W10 RGB(255	40	0)
EC2.7.1.154 0.7 W10 RGB(255	40	0)
EC2.7.1.151 0.7 W10 RGB(255	40	0)
EC2.7.1.158 0.7 W10 RGB(255	40	0)
EC2.7.4.14 0.7 W10 RGB(255	40	0)
EC2.7.1.23 0.7 W10 RGB(0	200	0)
EC2.1.1.8 0.7 W10 RGB(255	40	0)
EC2.1.1.1 0.7 W10 RGB(255	40	0)
EC5.3.1.24 0.7 W10 RGB(255	40	0)
EC5.4.2.7 0.7 W10 RGB(255	40	0)
EC5.4.2.1 0.7 W10 RGB(255	40	0)
EC5.3.1.23 0.7 W10 RGB(255	40	0)
EC5.4.2.8 0.7 W10 RGB(255	40	0)
EC4.4.1.16 0.7 W10 RGB(255	40	0)
EC5.3.2.1 0.7 W10 RGB(255	40	0)
EC2.4.1.258 0.7 W10 RGB(255	40	0)
EC2.4.1.256 0.7 W10 RGB(255	40	0)
EC2.4.1.257 0.7 W10 RGB(255	40	0)
EC1.3.99.0 0.7 W10 RGB(255	40	0)
EC2.4.1.150 0.7 W10 RGB(255	40	0)
EC3.2.1.96 0.7 W10 RGB(255	40	0)
EC2.3.1.39 0.7 W10 RGB(0	200	0)
EC3.6.1.29 0.7 W10 RGB(255	40	0)
EC2.3.1.31 0.7 W10 RGB(255	40	0)
EC6.3.4.15 0.7 W10 RGB(255	40	0)
EC6.3.4.14 0.7 W10 RGB(0	200	0)
EC3.1.3.74 0.7 W10 RGB(0	200	0)
EC1.97.1.10 0.7 W10 RGB(200	200	0)
EC3.5.2.9 0.7 W10 RGB(200	200	0)
EC3.1.21.0 0.7 W10 RGB(200	200	0)
EC1.1.3.37 0.7 W10 RGB(200	200	0)
EC6.2.1.4 0.7 W10 RGB(0	200	0)
EC2.3.1.20 0.7 W10 RGB(0	200	0)
EC2.3.1.43 0.7 W10 RGB(200	200	0)
EC2.7.11.0 0.7 W10 RGB(200	200	0)
EC1.14.19.1 0.7 W10 RGB(200	200	0)
EC2.7.11.4 0.7 W10 RGB(200	200	0)
EC3.2.1.22 0.7 W10 RGB(200	200	0)
EC1.1.1.1 0.7 W10 RGB(0	200	0)
EC2.7.9.3 0.7 W10 RGB(200	200	0)
EC2.7.3.3 0.7 W10 RGB(200	200	0)
EC2.7.1.0 0.7 W10 RGB(200	200	0)
EC3.1.3.32 0.7 W10 RGB(200	200	0)
EC2.7.7.4 0.7 W10 RGB(200	200	0)
EC6.3.5.0 0.7 W10 RGB(200	200	0)
EC6.3.4.1 0.7 W10 RGB(0	200	0)
EC1.1.1.188 0.7 W10 RGB(200	200	0)
EC3.2.2.19 0.7 W10 RGB(200	200	0)
EC2.7.7.3 0.7 W10 RGB(200	200	0)
EC1.1.3.8 0.7 W10 RGB(200	200	0)
EC3.4.15.0 0.7 W10 RGB(200	200	0)
EC3.4.17.0 0.7 W10 RGB(200	200	0)
EC2.7.1.60 0.7 W10 RGB(200	200	0)
EC3.6.4.3 0.7 W10 RGB(200	200	0)
EC3.4.11.0 0.7 W10 RGB(200	200	0)
EC2.5.1.60 0.7 W10 RGB(200	200	0)
EC2.1.3.2 0.7 W10 RGB(200	200	0)
EC2.1.1.77 0.7 W10 RGB(200	200	0)
EC2.6.1.44 0.7 W10 RGB(0	200	0)
EC1.6.2.4 0.7 W10 RGB(200	200	0)
EC1.2.1.5 0.7 W10 RGB(0	200	0)
EC1.2.3.1 0.7 W10 RGB(0	200	0)
EC6.3.4.16 0.7 W10 RGB(200	200	0)
EC1.3.1.74 0.7 W10 RGB(200	200	0)
EC1.2.1.31 0.7 W10 RGB(200	200	0)
EC1.14.17.3 0.7 W10 RGB(200	200	0)
EC2.7.2.11 0.7 W10 RGB(200	200	0)
EC3.1.3.77 0.7 W10 RGB(200	200	0)
EC3.1.21.1 0.7 W10 RGB(200	200	0)
EC5.3.3.5 0.7 W10 RGB(200	200	0)
EC3.1.27.1 0.7 W10 RGB(200	200	0)
EC3.1.27.9 0.7 W10 RGB(200	200	0)
EC2.7.11.7 0.7 W10 RGB(200	200	0)
EC1.14.11.0 0.7 W10 RGB(200	200	0)
EC2.7.7.56 0.7 W10 RGB(200	200	0)
EC3.4.25.0 0.7 W10 RGB(200	200	0)
EC1.13.11.0 0.7 W10 RGB(200	200	0)
EC1.1.1.28 0.7 W10 RGB(200	200	0)
EC1.1.1.21 0.7 W10 RGB(200	200	0)
EC3.1.2.12 0.7 W10 RGB(200	200	0)
EC3.4.19.0 0.7 W10 RGB(200	200	0)
EC2.7.112.1 0.7 W10 RGB(200	200	0)
EC3.1.3.41 0.7 W10 RGB(200	200	0)
EC2.7.7.48 0.7 W10 RGB(0	200	0)
EC2.1.1.36 0.7 W10 RGB(200	200	0)
EC2.1.1.32 0.7 W10 RGB(200	200	0)
EC2.5.1.46 0.7 W10 RGB(200	200	0)
EC1.9.3.1 0.7 W10 RGB(200	200	0)
EC2.3.1.23 0.7 W10 RGB(200	200	0)
EC1.4.1.4 0.7 W10 RGB(0	200	0)
EC1.4.1.2 0.7 W10 RGB(0	200	0)
EC1.4.1.0 0.7 W10 RGB(200	200	0)
EC2.7.7.49 0.7 W10 RGB(200	200	0)
EC3.4.23.0 0.7 W10 RGB(200	200	0)
EC2.7.1.105 0.7 W10 RGB(200	200	0)
EC2.4.1.129 0.7 W10 RGB(200	200	0)
EC3.1.3.18 0.7 W10 RGB(200	200	0)
EC3.2.1.33 0.7 W10 RGB(200	200	0)
EC3.5.1.9 0.7 W10 RGB(200	200	0)
EC1.1.1.64 0.7 W10 RGB(200	200	0)
EC1.1.1.62 0.7 W10 RGB(200	200	0)
EC6.2.1.26 0.7 W10 RGB(200	200	0)
EC3.6.3.44 0.7 W10 RGB(200	200	0)
EC3.5.2.0 0.7 W10 RGB(200	200	0)
EC3.5.1.0 0.7 W10 RGB(200	200	0)
EC4.1.99.3 0.7 W10 RGB(200	200	0)
EC3.5.4.9 0.7 W10 RGB(200	200	0)
EC2.7.11.12 0.7 W10 RGB(200	200	0)
EC3.1.11.2 0.7 W10 RGB(200	200	0)
EC6.3.1.5 0.7 W10 RGB(0	200	0)
EC2.3.1.88 0.7 W10 RGB(200	200	0)
EC2.3.1.85 0.7 W10 RGB(0	200	0)
EC3.2.1.25 0.7 W10 RGB(200	200	0)
EC2.4.1.87 0.7 W10 RGB(200	200	0)
EC1.1.1.82 0.7 W10 RGB(200	200	0)
EC2.5.1.11 0.7 W10 RGB(200	200	0)
EC2.1.1.79 0.7 W10 RGB(200	200	0)
EC4.2.3.1 0.7 W10 RGB(200	200	0)
EC1.4.1.13 0.7 W10 RGB(0	200	0)
EC2.4.1.175 0.7 W10 RGB(200	200	0)
EC6.5.1.4 0.7 W10 RGB(200	200	0)
EC6.4.1.2 0.7 W10 RGB(0	200	0)
EC2.6.1.37 0.7 W10 RGB(200	200	0)
EC2.4.1.90 0.7 W10 RGB(200	200	0)
EC3.1.1.1 0.7 W10 RGB(200	200	0)
EC3.1.1.2 0.7 W10 RGB(200	200	0)
EC2.7.10.2 0.7 W10 RGB(200	200	0)
EC2.7.10.0 0.7 W10 RGB(200	200	0)
EC3.1.2.20 0.7 W10 RGB(200	200	0)
EC6.3.2.25 0.7 W10 RGB(200	200	0)
EC6.1.1.9 0.7 W10 RGB(200	200	0)
EC3.1.3.17 0.7 W10 RGB(200	200	0)
EC1.16.8.0 0.7 W10 RGB(200	200	0)
EC1.1.1.141 0.7 W10 RGB(200	200	0)
EC1.1.4.1 0.7 W10 RGB(200	200	0)
EC3.6.3.4 0.7 W10 RGB(200	200	0)
EC3.6.3.6 0.7 W10 RGB(200	200	0)
EC2.6.1.0 0.7 W10 RGB(200	200	0)
EC3.6.3.0 0.7 W10 RGB(200	200	0)
EC3.6.3.1 0.7 W10 RGB(200	200	0)
EC3.6.3.8 0.7 W10 RGB(200	200	0)
EC3.6.3.9 0.7 W10 RGB(200	200	0)
EC6.3.5.5 0.7 W10 RGB(200	200	0)
EC3.6.1.3 0.7 W10 RGB(200	200	0)
EC1.17.1.4 0.7 W10 RGB(0	200	0)
EC2.7.7.50 0.7 W10 RGB(200	200	0)
EC4.3.2.5 0.7 W10 RGB(200	200	0)
EC1.11.1.7 0.7 W10 RGB(0	200	0)
EC2.5.1.58 0.7 W10 RGB(200	200	0)
EC2.5.1.59 0.7 W10 RGB(200	200	0)
EC4.1.1.21 0.7 W10 RGB(200	200	0)
EC2.3.2.8 0.7 W10 RGB(200	200	0)
EC3.4.16.0 0.7 W10 RGB(200	200	0)
EC2.7.1.48 0.7 W10 RGB(200	200	0)
EC1.6.3.1 0.7 W10 RGB(200	200	0)
EC2.7.11.19 0.7 W10 RGB(200	200	0)
EC1.3.3.1 0.7 W10 RGB(200	200	0)
EC2.3.1.67 0.7 W10 RGB(0	200	0)
EC2.3.1.158 0.7 W10 RGB(200	200	0)
EC4.2.1.74 0.7 W10 RGB(0	200	0)
EC1.2.1.47 0.7 W10 RGB(200	200	0)
EC5.4.2.0 0.7 W10 RGB(200	200	0)
EC6.3.2.0 0.7 W10 RGB(200	200	0)
EC1.2.4.0 0.7 W10 RGB(200	200	0)
EC2.7.4.0 0.7 W10 RGB(200	200	0)
EC1.1.99.24 0.7 W10 RGB(200	200	0)
EC2.4.1.38 0.7 W10 RGB(200	200	0)
EC2.7.1.11 0.7 W10 RGB(0	200	0)
EC1.8.98.2 0.7 W10 RGB(200	200	0)
EC2.3.2.13 0.7 W10 RGB(200	200	0)
EC2.4.2.29 0.7 W10 RGB(200	200	0)
EC2.3.1.97 0.7 W10 RGB(200	200	0)
EC1.5.1.5 0.7 W10 RGB(200	200	0)
EC3.1.3.64 0.7 W10 RGB(0	200	0)
EC1.5.1.0 0.7 W10 RGB(200	200	0)
EC2.1.2.3 0.7 W10 RGB(0	200	0)
EC2.1.2.2 0.7 W10 RGB(0	200	0)
EC2.1.2.0 0.7 W10 RGB(200	200	0)
EC2.5.1.30 0.7 W10 RGB(200	200	0)
EC3.4.24.0 0.7 W10 RGB(200	200	0)
EC3.2.1.143 0.7 W10 RGB(200	200	0)
EC1.14.14.0 0.7 W10 RGB(200	200	0)
EC1.5.5.1 0.7 W10 RGB(200	200	0)
EC2.3.1.22 0.7 W10 RGB(200	200	0)
EC2.4.1.146 0.7 W10 RGB(200	200	0)
EC1.2.1.18 0.7 W10 RGB(200	200	0)
EC1.2.1.19 0.7 W10 RGB(200	200	0)
EC2.6.1.19 0.7 W10 RGB(200	200	0)
EC3.2.1.130 0.7 W10 RGB(200	200	0)
EC1.14.11.27 0.7 W10 RGB(200	200	0)
EC4.1.3.32 0.7 W10 RGB(200	200	0)
EC2.7.4.21 0.7 W10 RGB(200	200	0)
EC2.7.4.24 0.7 W10 RGB(200	200	0)
EC2.8.2.11 0.7 W10 RGB(200	200	0)
EC1.14.11.16 0.7 W10 RGB(200	200	0)
EC4.3.3.2 0.7 W10 RGB(200	200	0)
EC2.8.1.0 0.7 W10 RGB(200	200	0)
EC2.1.1.103 0.7 W10 RGB(200	200	0)
EC2.1.1.100 0.7 W10 RGB(200	200	0)
EC1.2.1.8 0.7 W10 RGB(200	200	0)
EC4.2.1.96 0.7 W10 RGB(200	200	0)
EC5.1.99.1 0.7 W10 RGB(200	200	0)
EC4.1.3.1 0.7 W10 RGB(200	200	0)
EC3.2.1.0 0.7 W10 RGB(200	200	0)
EC4.1.3.6 0.7 W10 RGB(200	200	0)
EC5.4.99.12 0.7 W10 RGB(200	200	0)
EC2.1.1.63 0.7 W10 RGB(200	200	0)
EC2.1.1.62 0.7 W10 RGB(200	200	0)
EC1.1.1.184 0.7 W10 RGB(200	200	0)
EC5.1.3.12 0.7 W10 RGB(200	200	0)
EC5.1.3.17 0.7 W10 RGB(200	200	0)
EC4.3.1.12 0.7 W10 RGB(200	200	0)
EC4.3.1.17 0.7 W10 RGB(0	200	0)
EC3.2.1.53 0.7 W10 RGB(200	200	0)
EC3.1.6.2 0.7 W10 RGB(200	200	0)
EC3.1.6.0 0.7 W10 RGB(200	200	0)
EC3.1.6.1 0.7 W10 RGB(200	200	0)
EC2.3.1.149 0.7 W10 RGB(200	200	0)
EC1.2.1.25 0.7 W10 RGB(200	200	0)
EC1.3.99.5 0.7 W10 RGB(200	200	0)
EC3.5.3.3 0.7 W10 RGB(200	200	0)
EC3.5.3.0 0.7 W10 RGB(200	200	0)
EC1.1.1.284 0.7 W10 RGB(200	200	0)
EC1.1.1.51 0.7 W10 RGB(200	200	0)
EC3.2.1.3 0.7 W10 RGB(200	200	0)
EC1.2.1.50 0.7 W10 RGB(200	200	0)
EC2.7.1.159 0.7 W10 RGB(200	200	0)
EC1.1.1.30 0.7 W10 RGB(200	200	0)
EC2.4.1.22 0.7 W10 RGB(200	200	0)
EC2.4.1.25 0.7 W10 RGB(0	200	0)
EC4.4.1.8 0.7 W10 RGB(0	200	0)
EC5.99.1.3 0.7 W10 RGB(200	200	0)
EC5.4.2.9 0.7 W10 RGB(200	200	0)
EC2.4.2.31 0.7 W10 RGB(200	200	0)
EC4.4.1.14 0.7 W10 RGB(200	200	0)
EC1.14.17.1 0.7 W10 RGB(200	200	0)
EC2.1.1.28 0.7 W10 RGB(200	200	0)
EC1.8.4.11 0.7 W10 RGB(200	200	0)
EC1.3.99.1 0.7 W10 RGB(0	200	0)
EC1.6.5.5 0.7 W10 RGB(200	200	0)
EC6.3.4.13 0.7 W10 RGB(200	200	0)
EC1.13.11.27 0.7 W10 RGB(200	200	0)
EC2.3.1.9 0.7 W10 RGB(0	200	0)
EC2.3.1.7 0.7 W10 RGB(0	200	0)
EC2.3.1.4 0.7 W10 RGB(0	200	0)
EC2.3.1.0 0.7 W10 RGB(0	200	0)
EC6.2.1.3 0.7 W10 RGB(0	200	0)
EC6.2.1.1 0.7 W10 RGB(0	200	0)
EC6.2.1.5 0.7 W10 RGB(0	200	0)
EC4.1.1.28 0.7 W10 RGB(0	200	0)
EC5.4.99.2 0.7 W10 RGB(0	200	0)
EC4.2.3.12 0.7 W10 RGB(0	200	0)
EC2.3.1.48 0.7 W10 RGB(0	200	0)
EC3.2.1.24 0.7 W10 RGB(0	200	0)
EC3.2.1.20 0.7 W10 RGB(0	200	0)
EC3.2.1.23 0.7 W10 RGB(0	200	0)
EC1.1.1.0 0.7 W10 RGB(0	200	0)
EC1.1.1.8 0.7 W10 RGB(0	200	0)
EC4.2.1.17 0.7 W10 RGB(0	200	0)
EC3.1.3.36 0.7 W10 RGB(0	200	0)
EC2.7.1.6 0.7 W10 RGB(0	200	0)
EC4.2.1.18 0.7 W10 RGB(0	200	0)
EC2.7.7.9 0.7 W10 RGB(0	200	0)
EC2.7.7.6 0.7 W10 RGB(0	200	0)
EC2.7.7.7 0.7 W10 RGB(0	200	0)
EC2.7.7.0 0.7 W10 RGB(0	200	0)
EC4.1.1.45 0.7 W10 RGB(0	200	0)
EC3.6.1.1 0.7 W10 RGB(0	200	0)
EC1.1.1.211 0.7 W10 RGB(0	200	0)
EC6.3.4.3 0.7 W10 RGB(0	200	0)
EC6.3.4.2 0.7 W10 RGB(0	200	0)
EC6.3.4.5 0.7 W10 RGB(0	200	0)
EC6.3.4.4 0.7 W10 RGB(0	200	0)
EC2.7.1.107 0.7 W10 RGB(0	200	0)
EC2.4.1.119 0.7 W10 RGB(0	200	0)
EC3.1.13.4 0.7 W10 RGB(0	200	0)
EC2.4.1.117 0.7 W10 RGB(0	200	0)
EC4.2.1.107 0.7 W10 RGB(0	200	0)
EC2.7.1.67 0.7 W10 RGB(0	200	0)
EC2.7.1.68 0.7 W10 RGB(0	200	0)
EC1.17.4.1 0.7 W10 RGB(0	200	0)
EC1.1.1.95 0.7 W10 RGB(0	200	0)
EC1.14.13.0 0.7 W10 RGB(0	200	0)
EC2.8.1.8 0.7 W10 RGB(0	200	0)
EC2.8.1.7 0.7 W10 RGB(0	200	0)
EC1.6.99.3 0.7 W10 RGB(0	200	0)
EC1.14.13.8 0.7 W10 RGB(0	200	0)
EC1.14.13.9 0.7 W10 RGB(0	200	0)
EC1.6.2.2 0.7 W10 RGB(0	200	0)
EC3.1.1.31 0.7 W10 RGB(0	200	0)
EC1.5.1.12 0.7 W10 RGB(0	200	0)
EC2.6.1.42 0.7 W10 RGB(0	200	0)
EC2.7.1.82 0.7 W10 RGB(0	200	0)
EC2.8.3.5 0.7 W10 RGB(0	200	0)
EC1.2.1.3 0.7 W10 RGB(0	200	0)
EC1.13.11.52 0.7 W10 RGB(0	200	0)
EC1.3.1.72 0.7 W10 RGB(0	200	0)
EC4.3.2.2 0.7 W10 RGB(0	200	0)
EC1.2.1.36 0.7 W10 RGB(0	200	0)
EC2.3.1.137 0.7 W10 RGB(0	200	0)
EC1.13.11.5 0.7 W10 RGB(0	200	0)
EC1.14.19.0 0.7 W10 RGB(0	200	0)
EC1.14.11.2 0.7 W10 RGB(0	200	0)
EC1.14.11.8 0.7 W10 RGB(0	200	0)
EC1.13.11.6 0.7 W10 RGB(0	200	0)
EC2.7.8.11 0.7 W10 RGB(0	200	0)
EC1.1.1.22 0.7 W10 RGB(0	200	0)
EC3.1.2.15 0.7 W10 RGB(0	200	0)
EC2.4.1.11 0.7 W10 RGB(0	200	0)
EC3.4.19.9 0.7 W10 RGB(0	200	0)
EC2.7.1.134 0.7 W10 RGB(0	200	0)
EC2.7.1.137 0.7 W10 RGB(0	200	0)
EC2.7.1.138 0.7 W10 RGB(0	200	0)
EC2.1.1.37 0.7 W10 RGB(0	200	0)
EC1.3.1.21 0.7 W10 RGB(0	200	0)
EC1.4.1.3 0.7 W10 RGB(0	200	0)
EC1.13.99.1 0.7 W10 RGB(0	200	0)
EC1.13.11.19 0.7 W10 RGB(0	200	0)
EC4.2.99.18 0.7 W10 RGB(0	200	0)
EC5.2.1.8 0.7 W10 RGB(0	200	0)
EC1.13.11.11 0.7 W10 RGB(0	200	0)
EC2.7.1.33 0.7 W10 RGB(0	200	0)
EC2.7.1.30 0.7 W10 RGB(0	200	0)
EC2.7.1.36 0.7 W10 RGB(0	200	0)
EC2.7.1.35 0.7 W10 RGB(0	200	0)
EC6.1.1.12 0.7 W10 RGB(0	200	0)
EC6.1.1.10 0.7 W10 RGB(0	200	0)
EC2.7.1.1 0.7 W10 RGB(0	200	0)
EC6.1.1.16 0.7 W10 RGB(0	200	0)
EC6.1.1.14 0.7 W10 RGB(0	200	0)
EC4.2.1.11 0.7 W10 RGB(0	200	0)
EC6.1.1.18 0.7 W10 RGB(0	200	0)
EC6.1.1.19 0.7 W10 RGB(0	200	0)
EC3.2.1.113 0.7 W10 RGB(0	200	0)
EC3.6.1.43 0.7 W10 RGB(0	200	0)
EC1.4.3.5 0.7 W10 RGB(0	200	0)
EC3.2.1.31 0.7 W10 RGB(0	200	0)
EC2.3.1.50 0.7 W10 RGB(0	200	0)
EC2.3.1.51 0.7 W10 RGB(0	200	0)
EC1.1.1.105 0.7 W10 RGB(0	200	0)
EC3.1.3.25 0.7 W10 RGB(0	200	0)
EC3.5.2.2 0.7 W10 RGB(0	200	0)
EC3.5.2.3 0.7 W10 RGB(0	200	0)
EC3.5.2.7 0.7 W10 RGB(0	200	0)
EC3.5.2.5 0.7 W10 RGB(0	200	0)
EC1.8.4.0 0.7 W10 RGB(0	200	0)
EC3.5.4.4 0.7 W10 RGB(0	200	0)
EC3.5.4.5 0.7 W10 RGB(0	200	0)
EC3.5.4.6 0.7 W10 RGB(0	200	0)
EC3.5.4.3 0.7 W10 RGB(0	200	0)
EC4.1.1.50 0.7 W10 RGB(0	200	0)
EC2.4.1.198 0.7 W10 RGB(0	200	0)
EC1.1.1.205 0.7 W10 RGB(0	200	0)
EC1.1.1.14 0.7 W10 RGB(0	200	0)
EC5.1.3.2 0.7 W10 RGB(0	200	0)
EC6.3.1.2 0.7 W10 RGB(0	200	0)
EC4.1.2.4 0.7 W10 RGB(0	200	0)
EC2.4.2.11 0.7 W10 RGB(0	200	0)
EC3.1.6.13 0.7 W10 RGB(0	200	0)
EC2.4.2.19 0.7 W10 RGB(0	200	0)
EC2.5.1.18 0.7 W10 RGB(0	200	0)
EC2.1.1.45 0.7 W10 RGB(0	200	0)
EC2.5.1.16 0.7 W10 RGB(0	200	0)
EC2.1.1.43 0.7 W10 RGB(0	200	0)
EC3.1.3.3 0.7 W10 RGB(0	200	0)
EC3.1.3.2 0.7 W10 RGB(0	200	0)
EC3.1.3.1 0.7 W10 RGB(0	200	0)
EC4.2.1.2 0.7 W10 RGB(0	200	0)
EC3.1.3.5 0.7 W10 RGB(0	200	0)
EC1.10.2.2 0.7 W10 RGB(0	200	0)
EC3.1.4.12 0.7 W10 RGB(0	200	0)
EC3.1.4.11 0.7 W10 RGB(0	200	0)
EC3.1.4.17 0.7 W10 RGB(0	200	0)
EC2.7.1.91 0.7 W10 RGB(0	200	0)
EC2.5.1.0 0.7 W10 RGB(0	200	0)
EC2.7.11.24 0.7 W10 RGB(0	200	0)
EC2.7.11.26 0.7 W10 RGB(0	200	0)
EC2.7.11.23 0.7 W10 RGB(0	200	0)
EC2.7.11.22 0.7 W10 RGB(0	200	0)
EC2.3.1.16 0.7 W10 RGB(0	200	0)
EC2.7.1.78 0.7 W10 RGB(0	200	0)
EC2.3.1.12 0.7 W10 RGB(0	200	0)
EC6.3.3.1 0.7 W10 RGB(0	200	0)
EC4.2.1.1 0.7 W10 RGB(0	200	0)
EC1.8.1.9 0.7 W10 RGB(0	200	0)
EC2.7.7.41 0.7 W10 RGB(0	200	0)
EC4.2.1.3 0.7 W10 RGB(0	200	0)
EC4.2.1.47 0.7 W10 RGB(0	200	0)
EC3.3.1.1 0.7 W10 RGB(0	200	0)
EC3.1.3.0 0.7 W10 RGB(0	200	0)
EC6.5.1.1 0.7 W10 RGB(0	200	0)
EC2.2.1.1 0.7 W10 RGB(0	200	0)
EC6.1.1.22 0.7 W10 RGB(0	200	0)
EC6.1.1.21 0.7 W10 RGB(0	200	0)
EC6.1.1.20 0.7 W10 RGB(0	200	0)
EC6.4.1.1 0.7 W10 RGB(0	200	0)
EC6.4.1.3 0.7 W10 RGB(0	200	0)
EC4.2.1.49 0.7 W10 RGB(0	200	0)
EC3.1.1.3 0.7 W10 RGB(0	200	0)
EC3.1.1.5 0.7 W10 RGB(0	200	0)
EC3.1.1.4 0.7 W10 RGB(0	200	0)
EC3.1.1.7 0.7 W10 RGB(0	200	0)
EC2.7.10.1 0.7 W10 RGB(0	200	0)
EC3.1.2.22 0.7 W10 RGB(0	200	0)
EC1.14.13.39 0.7 W10 RGB(0	200	0)
EC3.5.4.16 0.7 W10 RGB(0	200	0)
EC4.99.1.1 0.7 W10 RGB(0	200	0)
EC3.5.4.10 0.7 W10 RGB(0	200	0)
EC3.1.3.11 0.7 W10 RGB(0	200	0)
EC3.1.3.16 0.7 W10 RGB(0	200	0)
EC6.1.1.1 0.7 W10 RGB(0	200	0)
EC6.1.1.3 0.7 W10 RGB(0	200	0)
EC6.1.1.4 0.7 W10 RGB(0	200	0)
EC6.1.1.5 0.7 W10 RGB(0	200	0)
EC6.1.1.6 0.7 W10 RGB(0	200	0)
EC6.1.1.7 0.7 W10 RGB(0	200	0)
EC3.1.1.23 0.7 W10 RGB(0	200	0)
EC2.4.2.8 0.7 W10 RGB(0	200	0)
EC2.4.1.226 0.7 W10 RGB(0	200	0)
EC2.4.2.7 0.7 W10 RGB(0	200	0)
EC1.6.5.3 0.7 W10 RGB(0	200	0)
EC2.6.1.1 0.7 W10 RGB(0	200	0)
EC2.4.2.0 0.7 W10 RGB(0	200	0)
EC2.4.2.1 0.7 W10 RGB(0	200	0)
EC2.5.1.22 0.7 W10 RGB(0	200	0)
EC2.5.1.26 0.7 W10 RGB(0	200	0)
EC3.6.1.6 0.7 W10 RGB(0	200	0)
EC6.3.5.4 0.7 W10 RGB(0	200	0)
EC6.3.5.2 0.7 W10 RGB(0	200	0)
EC6.3.5.3 0.7 W10 RGB(0	200	0)
EC3.6.1.0 0.7 W10 RGB(0	200	0)
EC6.3.5.1 0.7 W10 RGB(0	200	0)
EC3.4.21.0 0.7 W10 RGB(0	200	0)
EC2.7.1.127 0.7 W10 RGB(0	200	0)
EC5.3.1.9 0.7 W10 RGB(0	200	0)
EC5.3.1.8 0.7 W10 RGB(0	200	0)
EC5.3.1.5 0.7 W10 RGB(0	200	0)
EC5.3.1.6 0.7 W10 RGB(0	200	0)
EC5.3.1.1 0.7 W10 RGB(0	200	0)
EC1.11.1.6 0.7 W10 RGB(0	200	0)
EC4.3.2.1 0.7 W10 RGB(0	200	0)
EC1.11.1.9 0.7 W10 RGB(0	200	0)
EC2.7.11.25 0.7 W10 RGB(0	200	0)
EC3.5.1.26 0.7 W10 RGB(0	200	0)
EC1.17.3.2 0.7 W10 RGB(0	200	0)
EC2.3.2.2 0.7 W10 RGB(0	200	0)
EC2.4.1.133 0.7 W10 RGB(0	200	0)
EC2.5.1.6 0.7 W10 RGB(0	200	0)
EC2.1.2.10 0.7 W10 RGB(0	200	0)
EC2.1.4.1 0.7 W10 RGB(0	200	0)
EC5.1.3.8 0.7 W10 RGB(0	200	0)
EC5.1.3.1 0.7 W10 RGB(0	200	0)
EC2.7.1.40 0.7 W10 RGB(0	200	0)
EC1.6.1.2 0.7 W10 RGB(0	200	0)
EC1.1.3.15 0.7 W10 RGB(0	200	0)
EC1.1.1.44 0.7 W10 RGB(0	200	0)
EC2.8.2.0 0.7 W10 RGB(0	200	0)
EC1.3.1.2 0.7 W10 RGB(0	200	0)
EC2.6.1.2 0.7 W10 RGB(0	200	0)
EC2.7.11.16 0.7 W10 RGB(0	200	0)
EC2.7.11.17 0.7 W10 RGB(0	200	0)
EC2.6.1.5 0.7 W10 RGB(0	200	0)
EC2.7.11.13 0.7 W10 RGB(0	200	0)
EC1.3.3.3 0.7 W10 RGB(0	200	0)
EC1.3.3.6 0.7 W10 RGB(0	200	0)
EC1.14.99.3 0.7 W10 RGB(0	200	0)
EC2.3.1.61 0.7 W10 RGB(0	200	0)
EC1.11.1.15 0.7 W10 RGB(0	200	0)
EC4.2.1.75 0.7 W10 RGB(0	200	0)
EC2.7.2.3 0.7 W10 RGB(0	200	0)
EC3.1.26.5 0.7 W10 RGB(0	200	0)
EC4.1.2.13 0.7 W10 RGB(0	200	0)
EC3.1.26.0 0.7 W10 RGB(0	200	0)
EC3.1.26.3 0.7 W10 RGB(0	200	0)
EC2.4.1.41 0.7 W10 RGB(0	200	0)
EC1.2.1.41 0.7 W10 RGB(0	200	0)
EC2.7.7.19 0.7 W10 RGB(0	200	0)
EC2.7.7.14 0.7 W10 RGB(0	200	0)
EC2.7.7.12 0.7 W10 RGB(0	200	0)
EC2.7.7.13 0.7 W10 RGB(0	200	0)
EC1.2.4.1 0.7 W10 RGB(0	200	0)
EC1.2.4.2 0.7 W10 RGB(0	200	0)
EC1.3.5.1 0.7 W10 RGB(0	200	0)
EC1.2.4.4 0.7 W10 RGB(0	200	0)
EC2.7.4.3 0.7 W10 RGB(0	200	0)
EC2.7.4.6 0.7 W10 RGB(0	200	0)
EC2.7.1.15 0.7 W10 RGB(0	200	0)
EC4.4.1.1 0.7 W10 RGB(0	200	0)
EC1.5.1.9 0.7 W10 RGB(0	200	0)
EC3.1.3.67 0.7 W10 RGB(0	200	0)
EC1.5.1.6 0.7 W10 RGB(0	200	0)
EC1.5.1.3 0.7 W10 RGB(0	200	0)
EC1.5.1.2 0.7 W10 RGB(0	200	0)
EC2.1.1.56 0.7 W10 RGB(0	200	0)
EC2.1.2.1 0.7 W10 RGB(0	200	0)
EC4.1.1.65 0.7 W10 RGB(0	200	0)
EC2.2.1.2 0.7 W10 RGB(0	200	0)
EC6.4.1.4 0.7 W10 RGB(0	200	0)
EC2.3.1.29 0.7 W10 RGB(0	200	0)
EC2.3.1.21 0.7 W10 RGB(0	200	0)
EC3.6.1.15 0.7 W10 RGB(0	200	0)
EC2.3.1.24 0.7 W10 RGB(0	200	0)
EC2.4.1.144 0.7 W10 RGB(0	200	0)
EC2.3.1.26 0.7 W10 RGB(0	200	0)
EC2.4.2.30 0.7 W10 RGB(0	200	0)
EC1.2.1.12 0.7 W10 RGB(0	200	0)
EC1.14.16.1 0.7 W10 RGB(0	200	0)
EC1.8.3.1 0.7 W10 RGB(0	200	0)
EC2.4.1.83 0.7 W10 RGB(0	200	0)
EC2.6.1.16 0.7 W10 RGB(0	200	0)
EC1.5.99.8 0.7 W10 RGB(0	200	0)
EC1.8.1.7 0.7 W10 RGB(0	200	0)
EC1.8.1.4 0.7 W10 RGB(0	200	0)
EC1.5.99.1 0.7 W10 RGB(0	200	0)
EC1.5.99.2 0.7 W10 RGB(0	200	0)
EC2.1.3.3 0.7 W10 RGB(0	200	0)
EC6.1.1.11 0.7 W10 RGB(0	200	0)
EC3.2.1.14 0.7 W10 RGB(0	200	0)
EC1.1.1.49 0.7 W10 RGB(0	200	0)
EC6.3.2.19 0.7 W10 RGB(0	200	0)
EC1.1.1.45 0.7 W10 RGB(0	200	0)
EC1.1.1.40 0.7 W10 RGB(0	200	0)
EC1.1.1.41 0.7 W10 RGB(0	200	0)
EC1.1.1.42 0.7 W10 RGB(0	200	0)
EC4.2.1.22 0.7 W10 RGB(0	200	0)
EC4.2.1.24 0.7 W10 RGB(0	200	0)
EC2.7.8.0 0.7 W10 RGB(0	200	0)
EC4.1.1.32 0.7 W10 RGB(0	200	0)
EC4.1.1.33 0.7 W10 RGB(0	200	0)
EC4.1.1.36 0.7 W10 RGB(0	200	0)
EC4.1.1.37 0.7 W10 RGB(0	200	0)
EC4.1.1.35 0.7 W10 RGB(0	200	0)
EC1.4.3.21 0.7 W10 RGB(0	200	0)
EC3.5.3.11 0.7 W10 RGB(0	200	0)
EC2.1.1.14 0.7 W10 RGB(0	200	0)
EC2.1.1.13 0.7 W10 RGB(0	200	0)
EC2.1.1.10 0.7 W10 RGB(0	200	0)
EC6.2.1.16 0.7 W10 RGB(0	200	0)
EC1.3.99.10 0.7 W10 RGB(0	200	0)
EC3.2.1.106 0.7 W10 RGB(0	200	0)
EC3.2.1.1 0.7 W10 RGB(0	200	0)
EC3.4.22.0 0.7 W10 RGB(0	200	0)
EC4.1.1.9 0.7 W10 RGB(0	200	0)
EC2.4.1.109 0.7 W10 RGB(0	200	0)
EC4.1.1.0 0.7 W10 RGB(0	200	0)
EC1.7.3.3 0.7 W10 RGB(0	200	0)
EC2.4.1.101 0.7 W10 RGB(0	200	0)
EC2.7.1.59 0.7 W10 RGB(0	200	0)
EC4.3.1.3 0.7 W10 RGB(0	200	0)
EC3.7.1.3 0.7 W10 RGB(0	200	0)
EC3.7.1.2 0.7 W10 RGB(0	200	0)
EC3.1.2.6 0.7 W10 RGB(0	200	0)
EC3.1.2.4 0.7 W10 RGB(0	200	0)
EC3.1.2.2 0.7 W10 RGB(0	200	0)
EC2.7.4.8 0.7 W10 RGB(0	200	0)
EC2.6.1.52 0.7 W10 RGB(0	200	0)
EC3.3.2.10 0.7 W10 RGB(0	200	0)
EC3.1.4.35 0.7 W10 RGB(0	200	0)
EC1.4.4.2 0.7 W10 RGB(0	200	0)
EC3.1.4.0 0.7 W10 RGB(0	200	0)
EC3.2.1.51 0.7 W10 RGB(0	200	0)
EC3.2.1.52 0.7 W10 RGB(0	200	0)
EC3.3.2.6 0.7 W10 RGB(0	200	0)
EC3.5.99.6 0.7 W10 RGB(0	200	0)
EC2.4.1.1 0.7 W10 RGB(0	200	0)
EC2.4.1.0 0.7 W10 RGB(0	200	0)
EC1.2.1.27 0.7 W10 RGB(0	200	0)
EC1.2.1.24 0.7 W10 RGB(0	200	0)
EC3.1.3.48 0.7 W10 RGB(0	200	0)
EC3.5.1.4 0.7 W10 RGB(0	200	0)
EC3.5.1.6 0.7 W10 RGB(0	200	0)
EC3.5.1.1 0.7 W10 RGB(0	200	0)
EC3.5.1.3 0.7 W10 RGB(0	200	0)
EC3.5.3.4 0.7 W10 RGB(0	200	0)
EC3.5.3.1 0.7 W10 RGB(0	200	0)
EC5.3.4.1 0.7 W10 RGB(0	200	0)
EC1.1.99.1 0.7 W10 RGB(0	200	0)
EC2.7.1.153 0.7 W10 RGB(0	200	0)
EC2.7.1.150 0.7 W10 RGB(0	200	0)
EC2.7.4.10 0.7 W10 RGB(0	200	0)
EC1.1.1.35 0.7 W10 RGB(0	200	0)
EC1.1.1.37 0.7 W10 RGB(0	200	0)
EC1.1.1.31 0.7 W10 RGB(0	200	0)
EC5.5.1.4 0.7 W10 RGB(0	200	0)
EC1.3.99.23 0.7 W10 RGB(0	200	0)
EC2.7.1.25 0.7 W10 RGB(0	200	0)
EC2.7.1.24 0.7 W10 RGB(0	200	0)
EC6.3.2.6 0.7 W10 RGB(0	200	0)
EC2.7.1.20 0.7 W10 RGB(0	200	0)
EC6.3.2.3 0.7 W10 RGB(0	200	0)
EC6.3.2.2 0.7 W10 RGB(0	200	0)
EC2.1.1.5 0.7 W10 RGB(0	200	0)
EC4.4.1.5 0.7 W10 RGB(0	200	0)
EC2.1.1.0 0.7 W10 RGB(0	200	0)
EC2.1.1.2 0.7 W10 RGB(0	200	0)
EC5.99.1.2 0.7 W10 RGB(0	200	0)
EC5.4.2.3 0.7 W10 RGB(0	200	0)
EC5.4.2.2 0.7 W10 RGB(0	200	0)
EC1.15.1.1 0.7 W10 RGB(0	200	0)
EC4.6.1.1 0.7 W10 RGB(0	200	0)
EC4.6.1.2 0.7 W10 RGB(0	200	0)
EC4.4.1.17 0.7 W10 RGB(0	200	0)
EC2.1.1.20 0.7 W10 RGB(0	200	0)
EC1.3.1.34 0.7 W10 RGB(0	200	0)
EC1.3.1.38 0.7 W10 RGB(0	200	0)
EC1.5.1.20 0.7 W10 RGB(0	200	0)
EC2.3.3.8 0.7 W10 RGB(0	200	0)
EC2.3.3.9 0.7 W10 RGB(0	200	0)
EC1.16.3.1 0.7 W10 RGB(0	200	0)
EC1.3.99.7 0.7 W10 RGB(0	200	0)
EC1.3.99.3 0.7 W10 RGB(0	200	0)
EC2.3.3.1 0.7 W10 RGB(0	200	0)
EC2.4.1.155 0.7 W10 RGB(0	200	0)
EC3.6.1.23 0.7 W10 RGB(0	200	0)
EC2.3.1.37 0.7 W10 RGB(0	200	0)
EC2.4.2.3 0.7 W10 RGB(0	200	0)
EC1.13.11.20 0.7 W10 RGB(0	200	0)
EC2.6.1.17 0.7 W10 RGB(0	0	0)
EC4.1.1.2 0.7 W10 RGB(0	0	0)
EC1.2.3.5 0.7 W10 RGB(0	0	0)
EC4.1.1.8 0.7 W10 RGB(0	0	0)
EC3.1.2.10 0.7 W10 RGB(0	0	0)
EC1.2.1.17 0.7 W10 RGB(0	0	0)
EC2.8.3.2 0.7 W10 RGB(0	0	0)
EC6.2.1.8 0.7 W10 RGB(0	0	0)
EC4.2.1.100 0.7 W10 RGB(0	0	0)
EC1.14.12.0 0.7 W10 RGB(0	0	0)
EC1.97.1.8 0.7 W10 RGB(0	0	0)
EC1.97.1.0 0.7 W10 RGB(0	0	0)
EC1.97.1.8 0.7 W10 RGB(0	0	0)
EC1.97.1.8 0.7 W10 RGB(0	0	0)
EC1.14.13.69 0.7 W10 RGB(0	0	0)
EC1.97.1.0 0.7 W10 RGB(0	0	0)
EC1.97.1.0 0.7 W10 RGB(0	0	0)
EC2.3.1.74 0.7 W10 RGB(0	0	0)
EC1.1.1.195 0.7 W10 RGB(0	0	0)
EC1.2.1.44 0.7 W10 RGB(0	0	0)
EC6.2.1.12 0.7 W10 RGB(0	0	0)
EC2.3.1.68 0.7 W10 RGB(0	0	0)
EC2.1.1.104 0.7 W10 RGB(0	0	0)
EC2.1.1.68 0.7 W10 RGB(0	0	0)
EC1.2.1.44 0.7 W10 RGB(0	0	0)
EC6.2.1.12 0.7 W10 RGB(0	0	0)
EC2.4.1.69 0.7 W10 RGB(0	0	0)
EC2.4.1.40 0.7 W10 RGB(0	0	0)
EC2.4.1.40 0.7 W10 RGB(0	0	0)
EC1.2.1.44 0.7 W10 RGB(0	0	0)
EC6.2.1.12 0.7 W10 RGB(0	0	0)
EC1.1.1.195 0.7 W10 RGB(0	0	0)
EC1.2.1.44 0.7 W10 RGB(0	0	0)
EC1.2.1.54 0.7 W10 RGB(0	0	0)
EC4.1.1.75 0.7 W10 RGB(0	0	0)
EC2.6.1.84 0.7 W10 RGB(0	0	0)
EC2.3.1.157 0.7 W10 RGB(0	0	0)
EC1.1.1.50 0.7 W10 RGB(0	0	0)
EC4.2.1.65 0.7 W10 RGB(0	0	0)
EC2.3.1.47 0.7 W10 RGB(0	0	0)
EC6.3.3.3 0.7 W10 RGB(0	0	0)
EC1.14.18.1 0.7 W10 RGB(0	0	0)
EC1.10.3.1 0.7 W10 RGB(0	0	0)
EC3.5.3.19 0.7 W10 RGB(0	0	0)
EC3.5.3.12 0.7 W10 RGB(0	0	0)
EC2.1.2.11 0.7 W10 RGB(0	0	0)
EC2.1.1.131 0.7 W10 RGB(0	0	0)
EC1.14.12.7 0.7 W10 RGB(0	0	0)
EC1.2.1.13 0.7 W10 RGB(0	0	0)
EC4.1.2.9 0.7 W10 RGB(0	0	0)
EC2.7.9.1 0.7 W10 RGB(0	0	0)
EC4.1.1.55 0.7 W10 RGB(0	0	0)
EC1.3.1.64 0.7 W10 RGB(0	0	0)
EC1.3.7.8 0.7 W10 RGB(0	0	0)
EC1.3.7.9 0.7 W10 RGB(0	0	0)
EC2.1.1.151 0.7 W10 RGB(0	0	0)
EC1.5.1.18 0.7 W10 RGB(0	0	0)
EC2.3.1.8 0.7 W10 RGB(0	0	0)
EC2.5.1.54 0.7 W10 RGB(0	0	0)
EC2.7.7.27 0.7 W10 RGB(0	0	0)
EC1.4.3.14 0.7 W10 RGB(0	0	0)
EC1.8.5.1 0.7 W10 RGB(0	0	0)
EC1.10.3.3 0.7 W10 RGB(0	0	0)
EC4.1.1.11 0.7 W10 RGB(0	0	0)
EC4.1.1.15 0.7 W10 RGB(0	0	0)
EC2.5.1.3 0.7 W10 RGB(0	0	0)
EC5.5.1.1 0.7 W10 RGB(0	0	0)
EC5.3.3.4 0.7 W10 RGB(0	0	0)
EC2.8.3.15 0.7 W10 RGB(0	0	0)
EC1.3.99.21 0.7 W10 RGB(0	0	0)
EC3.7.1.0 0.7 W10 RGB(0	0	0)
EC4.1.99.11 0.7 W10 RGB(0	0	0)
EC1.13.11.1 0.7 W10 RGB(0	0	0)
EC1.5.3.12 0.7 W10 RGB(0	0	0)
EC3.7.1.8 0.7 W10 RGB(0	0	0)
EC1.14.13.21 0.7 W10 RGB(0	0	0)
EC2.4.1.91 0.7 W10 RGB(0	0	0)
EC5.5.1.6 0.7 W10 RGB(0	0	0)
EC1.14.11.9 0.7 W10 RGB(0	0	0)
EC1.1.1.219 0.7 W10 RGB(0	0	0)
EC1.14.11.19 0.7 W10 RGB(0	0	0)
EC1.14.13.21 0.7 W10 RGB(0	0	0)
EC1.14.11.23 0.7 W10 RGB(0	0	0)
EC1.14.13.21 0.7 W10 RGB(0	0	0)
EC2.4.1.37 0.7 W10 RGB(0	0	0)
EC2.4.1.228 0.7 W10 RGB(0	0	0)
EC2.4.1.79 0.7 W10 RGB(0	0	0)
EC2.4.99.4 0.7 W10 RGB(0	0	0)
EC2.4.1.88 0.7 W10 RGB(0	0	0)
EC2.4.1.69 0.7 W10 RGB(0	0	0)
EC2.4.99.9 0.7 W10 RGB(0	0	0)
EC1.2.1.44 0.7 W10 RGB(0	0	0)
EC1.1.1.195 0.7 W10 RGB(0	0	0)
EC2.1.1.104 0.7 W10 RGB(0	0	0)
EC6.2.1.12 0.7 W10 RGB(0	0	0)
EC6.2.1.12 0.7 W10 RGB(0	0	0)
EC2.3.1.68 0.7 W10 RGB(0	0	0)
EC2.4.1.8 0.7 W10 RGB(0	0	0)
EC1.1.1.6 0.7 W10 RGB(0	0	0)
EC1.1.1.156 0.7 W10 RGB(0	0	0)
EC2.7.1.29 0.7 W10 RGB(0	0	0)
EC4.2.3.0 0.7 W10 RGB(0	0	0)
EC4.2.3.13 0.7 W10 RGB(0	0	0)
EC4.2.3.0 0.7 W10 RGB(0	0	0)
EC4.2.3.0 0.7 W10 RGB(0	0	0)
EC4.2.3.9 0.7 W10 RGB(0	0	0)
EC4.2.3.22 0.7 W10 RGB(0	0	0)
EC3.5.1.12 0.7 W10 RGB(0	0	0)
EC3.8.1.7 0.7 W10 RGB(0	0	0)
EC6.2.1.27 0.7 W10 RGB(0	0	0)
EC3.1.2.23 0.7 W10 RGB(0	0	0)
EC1.14.13.2 0.7 W10 RGB(0	0	0)
EC1.14.13.33 0.7 W10 RGB(0	0	0)
EC6.2.1.33 0.7 W10 RGB(0	0	0)
EC4.5.1.0 0.7 W10 RGB(0	0	0)
EC1.3.0.0 0.7 W10 RGB(0	0	0)
EC1.3.1.63 0.7 W10 RGB(0	0	0)
EC2.1.1.53 0.7 W10 RGB(0	0	0)
EC1.2.1.72 0.7 W10 RGB(0	0	0)
EC4.1.3.40 0.7 W10 RGB(0	0	0)
EC1.14.13.71 0.7 W10 RGB(0	0	0)
EC2.4.1.259 0.7 W10 RGB(0	0	0)
EC4.1.2.29 0.7 W10 RGB(0	0	0)
EC1.14.15.6 0.7 W10 RGB(0	0	0)
EC4.99.1.3 0.7 W10 RGB(0	0	0)
EC3.1.2.27 0.7 W10 RGB(0	0	0)
EC6.2.1.7 0.7 W10 RGB(0	0	0)
EC2.6.1.7 0.7 W10 RGB(0	0	0)
EC1.2.1.46 0.7 W10 RGB(0	0	0)
EC1.2.1.43 0.7 W10 RGB(0	0	0)
EC1.8.99.2 0.7 W10 RGB(0	0	0)
EC6.3.2.26 0.7 W10 RGB(0	0	0)
EC1.14.99.1 0.7 W10 RGB(0	0	0)
EC1.14.99.1 0.7 W10 RGB(0	0	0)
EC4.4.1.20 0.7 W10 RGB(0	0	0)
EC1.14.15.3 0.7 W10 RGB(0	0	0)
EC1.14.13.30 0.7 W10 RGB(0	0	0)
EC1.17.4.2 0.7 W10 RGB(0	0	0)
EC3.5.2.17 0.7 W10 RGB(0	0	0)
EC3.2.1.2 0.7 W10 RGB(0	0	0)
EC2.4.1.131 0.7 W10 RGB(0	0	0)
EC4.1.99.12 0.7 W10 RGB(0	0	0)
EC2.4.99.4 0.7 W10 RGB(0	0	0)
EC2.4.99.0 0.7 W10 RGB(0	0	0)
EC2.4.99.8 0.7 W10 RGB(0	0	0)
EC2.4.99.0 0.7 W10 RGB(0	0	0)
EC2.4.99.0 0.7 W10 RGB(0	0	0)
EC2.4.99.4 0.7 W10 RGB(0	0	0)
EC2.4.99.8 0.7 W10 RGB(0	0	0)
EC1.2.3.14 0.7 W10 RGB(0	0	0)
EC1.1.1.288 0.7 W10 RGB(0	0	0)
EC1.13.11.51 0.7 W10 RGB(0	0	0)
EC5.5.1.12 0.7 W10 RGB(0	0	0)
EC2.5.1.32 0.7 W10 RGB(0	0	0)
EC4.2.3.17 0.7 W10 RGB(0	0	0)
EC2.1.1.132 0.7 W10 RGB(0	0	0)
EC2.7.7.24 0.7 W10 RGB(0	0	0)
EC4.2.3.0 0.7 W10 RGB(0	0	0)
EC4.2.3.38 0.7 W10 RGB(0	0	0)
EC4.2.3.8 0.7 W10 RGB(0	0	0)
EC1.17.99.2 0.7 W10 RGB(0	0	0)
EC1.3.1.66 0.7 W10 RGB(0	0	0)
EC1.14.13.1 0.7 W10 RGB(0	0	0)
EC4.1.2.0 0.7 W10 RGB(0	0	0)
EC2.5.1.21 0.7 W10 RGB(0	0	0)
EC1.13.11.37 0.7 W10 RGB(0	0	0)
EC2.7.1.47 0.7 W10 RGB(0	0	0)
EC2.7.1.16 0.7 W10 RGB(0	0	0)
EC2.1.1.160 0.7 W10 RGB(0	0	0)
EC2.1.1.159 0.7 W10 RGB(0	0	0)
EC2.1.1.158 0.7 W10 RGB(0	0	0)
EC2.7.7.44 0.7 W10 RGB(0	0	0)
EC2.8.3.11 0.7 W10 RGB(0	0	0)
EC3.1.1.25 0.7 W10 RGB(0	0	0)
EC3.1.1.17 0.7 W10 RGB(0	0	0)
EC2.8.4.1 0.7 W10 RGB(0	0	0)
EC1.14.15.6 0.7 W10 RGB(0	0	0)
EC1.14.99.9 0.7 W10 RGB(0	0	0)
EC2.3.1.65 0.7 W10 RGB(0	0	0)
EC3.5.1.24 0.7 W10 RGB(0	0	0)
EC3.1.2.27 0.7 W10 RGB(0	0	0)
EC6.2.1.7 0.7 W10 RGB(0	0	0)
EC3.5.1.24 0.7 W10 RGB(0	0	0)
EC1.14.15.6 0.7 W10 RGB(0	0	0)
EC1.14.15.6 0.7 W10 RGB(0	0	0)
EC1.14.15.6 0.7 W10 RGB(0	0	0)
EC6.6.1.1 0.7 W10 RGB(0	0	0)
EC4.2.1.43 0.7 W10 RGB(0	0	0)
EC4.2.1.41 0.7 W10 RGB(0	0	0)
EC3.1.3.59 0.7 W10 RGB(0	0	0)
EC2.7.8.2 0.7 W10 RGB(0	0	0)
EC2.3.1.105 0.7 W10 RGB(0	0	0)
EC6.3.2.4 0.7 W10 RGB(0	0	0)
EC1.2.1.74 0.7 W10 RGB(0	0	0)
EC1.21.3.1 0.7 W10 RGB(0	0	0)
EC2.3.1.164 0.7 W10 RGB(0	0	0)
EC1.3.1.71 0.7 W10 RGB(0	0	0)
EC5.1.1.10 0.7 W10 RGB(0	0	0)
EC1.2.1.10 0.7 W10 RGB(0	0	0)
EC4.2.1.40 0.7 W10 RGB(0	0	0)
EC2.7.1.46 0.7 W10 RGB(0	0	0)
EC4.2.1.54 0.7 W10 RGB(0	0	0)
EC5.1.1.9 0.7 W10 RGB(0	0	0)
EC5.1.1.10 0.7 W10 RGB(0	0	0)
EC1.8.4.8 0.7 W10 RGB(0	0	0)
EC2.4.99.7 0.7 W10 RGB(0	0	0)
EC2.4.99.0 0.7 W10 RGB(0	0	0)
EC2.4.99.0 0.7 W10 RGB(0	0	0)
EC2.4.99.0 0.7 W10 RGB(0	0	0)
EC2.4.99.0 0.7 W10 RGB(0	0	0)
EC2.4.99.4 0.7 W10 RGB(0	0	0)
EC2.4.99.0 0.7 W10 RGB(0	0	0)
EC2.4.99.0 0.7 W10 RGB(0	0	0)
EC2.4.99.0 0.7 W10 RGB(0	0	0)
EC3.8.1.0 0.7 W10 RGB(0	0	0)
EC2.1.1.6 0.7 W10 RGB(0	0	0)
EC1.13.11.1 0.7 W10 RGB(0	0	0)
EC1.3.1.25 0.7 W10 RGB(0	0	0)
EC1.3.1.25 0.7 W10 RGB(0	0	0)
EC1.14.12.10 0.7 W10 RGB(0	0	0)
EC1.14.13.122 0.7 W10 RGB(0	0	0)
EC5.3.2.0 0.7 W10 RGB(0	0	0)
EC1.14.12.0 0.7 W10 RGB(0	0	0)
EC1.14.12.12 0.7 W10 RGB(0	0	0)
EC1.1.1.256 0.7 W10 RGB(0	0	0)
EC1.14.12.0 0.7 W10 RGB(0	0	0)
EC3.7.1.0 0.7 W10 RGB(0	0	0)
EC1.18.1.2 0.7 W10 RGB(0	0	0)
EC1.1.1.60 0.7 W10 RGB(0	0	0)
EC4.1.1.47 0.7 W10 RGB(0	0	0)
EC4.1.3.25 0.7 W10 RGB(0	0	0)
EC1.1.2.3 0.7 W10 RGB(0	0	0)
EC1.1.99.7 0.7 W10 RGB(0	0	0)
EC1.1.1.27 0.7 W10 RGB(0	0	0)
EC3.7.10 0.7 W10 RGB(0	0	0)
EC5.1.3.18 0.7 W10 RGB(0	0	0)
EC2.7.7.69 0.7 W10 RGB(0	0	0)
EC1.1.1.122 0.7 W10 RGB(0	0	0)
EC1.3.2.3 0.7 W10 RGB(0	0	0)
EC1.3.3.12 0.7 W10 RGB(0	0	0)
EC2.4.1.13 0.7 W10 RGB(0	0	0)
EC2.7.1.43 0.7 W10 RGB(0	0	0)
EC6.2.1.7 0.7 W10 RGB(0	0	0)
EC1.14.13.15 0.7 W10 RGB(0	0	0)
EC1.17.99.3 0.7 W10 RGB(0	0	0)
EC1.1.1.50 0.7 W10 RGB(0	0	0)
EC1.3.1.3 0.7 W10 RGB(0	0	0)
EC1.14.13.15 0.7 W10 RGB(0	0	0)
EC1.14.13.15 0.7 W10 RGB(0	0	0)
EC5.1.3.4 0.7 W10 RGB(0	0	0)
EC3.1.7.3 0.7 W10 RGB(0	0	0)
EC2.4.1.12 0.7 W10 RGB(0	0	0)
EC3.2.1.21 0.7 W10 RGB(0	0	0)
EC3.2.1.91 0.7 W10 RGB(0	0	0)
EC3.2.1.4 0.7 W10 RGB(0	0	0)
EC3.1.2.21 0.7 W10 RGB(0	0	0)
EC6.3.2.36 0.7 W10 RGB(0	0	0)
EC2.7.1.169 0.7 W10 RGB(0	0	0)
EC4.1.1.39 0.7 W10 RGB(0	0	0)
EC1.14.13.109 0.7 W10 RGB(0	0	0)
EC3.5.4.13 0.7 W10 RGB(0	0	0)
EC3.5.4.1 0.7 W10 RGB(0	0	0)
EC3.2.2.8 0.7 W10 RGB(0	0	0)
EC2.4.2.2 0.7 W10 RGB(0	0	0)
EC1.17.4.2 0.7 W10 RGB(0	0	0)
EC4.2.1.101 0.7 W10 RGB(0	0	0)
EC3.5.1.53 0.7 W10 RGB(0	0	0)
EC2.4.1.47 0.7 W10 RGB(0	0	0)
EC3.2.1.46 0.7 W10 RGB(0	0	0)
EC1.14.99.19 0.7 W10 RGB(0	0	0)
EC2.7.8.22 0.7 W10 RGB(0	0	0)
EC1.14.13.55 0.7 W10 RGB(0	0	0)
EC1.14.21.1 0.7 W10 RGB(0	0	0)
EC1.14.21.2 0.7 W10 RGB(0	0	0)
EC1.14.13.37 0.7 W10 RGB(0	0	0)
EC2.1.1.122 0.7 W10 RGB(0	0	0)
EC2.3.1.150 0.7 W10 RGB(0	0	0)
EC1.21.3.3 0.7 W10 RGB(0	0	0)
EC1.1.1.247 0.7 W10 RGB(0	0	0)
EC2.1.1.11 0.7 W10 RGB(0	0	0)
EC1.3.1.33 0.7 W10 RGB(0	0	0)
EC1.3.7.7 0.7 W10 RGB(0	0	0)
EC1.0.0.0 0.7 W10 RGB(0	0	0)
EC1.3.1.75 0.7 W10 RGB(0	0	0)
EC2.5.1.62 0.7 W10 RGB(0	0	0)
EC3.1.1.14 0.7 W10 RGB(0	0	0)
EC6.3.1.10 0.7 W10 RGB(0	0	0)
EC3.5.1.90 0.7 W10 RGB(0	0	0)
EC2.7.7.62 0.7 W10 RGB(0	0	0)
EC2.7.1.156 0.7 W10 RGB(0	0	0)
EC2.4.2.21 0.7 W10 RGB(0	0	0)
EC3.1.3.73 0.7 W10 RGB(0	0	0)
EC5.4.3.8 0.7 W10 RGB(0	0	0)
EC6.1.1.17 0.7 W10 RGB(0	0	0)
EC1.2.1.70 0.7 W10 RGB(0	0	0)
EC2.2.1.9 0.7 W10 RGB(0	0	0)
EC6.3.1.10 0.7 W10 RGB(0	0	0)
EC4.2.1.113 0.7 W10 RGB(0	0	0)
EC4.2.99.20 0.7 W10 RGB(0	0	0)
EC2.5.1.1 0.7 W10 RGB(0	0	0)
EC1.3.5.6 0.7 W10 RGB(0	0	0)
EC1.14.99.0 0.7 W10 RGB(0	0	0)
EC1.14.99.0 0.7 W10 RGB(0	0	0)
EC2.5.1.75 0.7 W10 RGB(0	0	0)
EC1.14.99.0 0.7 W10 RGB(0	0	0)
EC1.14.16.4 0.7 W10 RGB(0	0	0)
EC2.6.1.27 0.7 W10 RGB(0	0	0)
EC3.2.2.25 0.7 W10 RGB(0	0	0)
EC1.1.1.90 0.7 W10 RGB(0	0	0)
EC1.14.12.0 0.7 W10 RGB(0	0	0)
EC1.2.1.7 0.7 W10 RGB(0	0	0)
EC1.2.1.28 0.7 W10 RGB(0	0	0)
EC1.2.1.7 0.7 W10 RGB(0	0	0)
EC1.2.1.28 0.7 W10 RGB(0	0	0)
EC1.1.1.90 0.7 W10 RGB(0	0	0)
EC2.5.1.21 0.7 W10 RGB(0	0	0)
EC5.3.99.7 0.7 W10 RGB(0	0	0)
EC1.1.1.9 0.7 W10 RGB(0	0	0)
EC2.2.1.7 0.7 W10 RGB(0	0	0)
EC1.14.13.25 0.7 W10 RGB(0	0	0)
EC2.7.2.4 0.7 W10 RGB(0	0	0)
EC2.5.1.15 0.7 W10 RGB(0	0	0)
EC2.7.8.26 0.7 W10 RGB(0	0	0)
EC1.1.1.86 0.7 W10 RGB(0	0	0)
EC4.1.1.12 0.7 W10 RGB(0	0	0)
EC4.2.1.91 0.7 W10 RGB(0	0	0)
EC4.2.1.51 0.7 W10 RGB(0	0	0)
EC1.3.99.6 0.7 W10 RGB(0	0	0)
EC1.3.1.3 0.7 W10 RGB(0	0	0)
EC1.1.1.53 0.7 W10 RGB(0	0	0)
EC3.1.6.4 0.7 W10 RGB(0	0	0)
EC3.2.1.103 0.7 W10 RGB(0	0	0)
EC3.1.1.19 0.7 W10 RGB(0	0	0)
EC5.4.2.10 0.7 W10 RGB(0	0	0)
EC4.2.1.34 0.7 W10 RGB(0	0	0)
EC4.2.1.80 0.7 W10 RGB(0	0	0)
EC1.14.99.40 0.7 W10 RGB(0	0	0)
EC1.14.19.3 0.7 W10 RGB(0	0	0)
EC1.13.11.12 0.7 W10 RGB(0	0	0)
EC4.2.1.92 0.7 W10 RGB(0	0	0)
EC5.3.99.6 0.7 W10 RGB(0	0	0)
EC1.3.1.42 0.7 W10 RGB(0	0	0)
EC1.2.1.32 0.7 W10 RGB(0	0	0)
EC1.2.1.7 0.7 W10 RGB(0	0	0)
EC1.2.1.28 0.7 W10 RGB(0	0	0)
EC1.14.21.4 0.7 W10 RGB(0	0	0)
EC1.1.1.248 0.7 W10 RGB(0	0	0)
EC1.5.1.27 0.7 W10 RGB(0	0	0)
EC2.1.1.140 0.7 W10 RGB(0	0	0)
EC2.1.1.116 0.7 W10 RGB(0	0	0)
EC4.2.1.78 0.7 W10 RGB(0	0	0)
EC2.1.1.128 0.7 W10 RGB(0	0	0)
EC2.4.1.159 0.7 W10 RGB(0	0	0)
EC2.4.1.115 0.7 W10 RGB(0	0	0)
EC4.1.1.77 0.7 W10 RGB(0	0	0)
EC3.7.1.9 0.7 W10 RGB(0	0	0)
EC1.14.99.36 0.7 W10 RGB(0	0	0)
EC5.2.1.3 0.7 W10 RGB(0	0	0)
EC1.13.11.2 0.7 W10 RGB(0	0	0)
EC2.5.1.61 0.7 W10 RGB(0	0	0)
EC1.14.13.12 0.7 W10 RGB(0	0	0)
EC3.1.2.28 0.7 W10 RGB(0	0	0)
EC2.5.1.74 0.7 W10 RGB(0	0	0)
EC4.1.3.36 0.7 W10 RGB(0	0	0)
EC5.4.4.2 0.7 W10 RGB(0	0	0)
EC1.1.1.290 0.7 W10 RGB(0	0	0)
EC2.7.7.37 0.7 W10 RGB(0	0	0)
EC5.1.1.4 0.7 W10 RGB(0	0	0)
EC1.10.99.3 0.7 W10 RGB(0	0	0)
EC1.14.13.90 0.7 W10 RGB(0	0	0)
EC3.5.4.1 0.7 W10 RGB(0	0	0)
EC3.5.4.21 0.7 W10 RGB(0	0	0)
EC3.5.1.59 0.7 W10 RGB(0	0	0)
EC3.5.2.14 0.7 W10 RGB(0	0	0)
EC1.3.5.6 0.7 W10 RGB(0	0	0)
EC1.14.99.0 0.7 W10 RGB(0	0	0)
EC4.2.1.80 0.7 W10 RGB(0	0	0)
EC1.3.1.56 0.7 W10 RGB(0	0	0)
EC1.13.11.39 0.7 W10 RGB(0	0	0)
EC1.14.12.18 0.7 W10 RGB(0	0	0)
EC3.5.4.2 0.7 W10 RGB(0	0	0)
EC2.6.1.76 0.7 W10 RGB(0	0	0)
EC4.2.1.108 0.7 W10 RGB(0	0	0)
EC2.3.1.178 0.7 W10 RGB(0	0	0)
EC2.7.1.39 0.7 W10 RGB(0	0	0)
EC6.3.2.1 0.7 W10 RGB(0	0	0)
EC3.5.1.22 0.7 W10 RGB(0	0	0)
EC1.11.1.8 0.7 W10 RGB(0	0	0)
EC2.3.1.65 0.7 W10 RGB(0	0	0)
EC1.11.1.8 0.7 W10 RGB(0	0	0)
EC4.1.3.39 0.7 W10 RGB(0	0	0)
EC2.4.1.182 0.7 W10 RGB(0	0	0)
EC3.2.0.0 0.7 W10 RGB(0	0	0)
EC3.1.6.12 0.7 W10 RGB(0	0	0)
EC2.3.3.14 0.7 W10 RGB(0	0	0)
EC3.2.1.67 0.7 W10 RGB(0	0	0)
EC3.2.1.15 0.7 W10 RGB(0	0	0)
EC1.2.99.5 0.7 W10 RGB(0	0	0)
EC2.1.1.160 0.7 W10 RGB(0	0	0)
EC4.1.1.18 0.7 W10 RGB(0	0	0)
EC1.14.11.14 0.7 W10 RGB(0	0	0)
EC1.14.11.11 0.7 W10 RGB(0	0	0)
EC1.14.11.11 0.7 W10 RGB(0	0	0)
EC1.6.5.4 0.7 W10 RGB(0	0	0)
EC1.13.11.33 0.7 W10 RGB(0	0	0)
EC1.13.11.12 0.7 W10 RGB(0	0	0)
EC1.1.1.262 0.7 W10 RGB(0	0	0)
EC2.7.7.63 0.7 W10 RGB(0	0	0)
EC6.2.1.14 0.7 W10 RGB(0	0	0)
EC2.6.1.62 0.7 W10 RGB(0	0	0)
EC2.7.7.63 0.7 W10 RGB(0	0	0)
EC4.2.3.19 0.7 W10 RGB(0	0	0)
EC1.2.7.7 0.7 W10 RGB(0	0	0)
EC1.2.7.7 0.7 W10 RGB(0	0	0)
EC1.2.3.3 0.7 W10 RGB(0	0	0)
EC1.10.99.3 0.7 W10 RGB(0	0	0)
EC1.14.13.90 0.7 W10 RGB(0	0	0)
EC5.5.1.2 0.7 W10 RGB(0	0	0)
EC2.8.3.6 0.7 W10 RGB(0	0	0)
EC3.1.1.24 0.7 W10 RGB(0	0	0)
EC1.2.1.63 0.7 W10 RGB(0	0	0)
EC1.2.1.4 0.7 W10 RGB(0	0	0)
EC4.1.1.44 0.7 W10 RGB(0	0	0)
EC1.13.11.3 0.7 W10 RGB(0	0	0)
EC1.13.11.37 0.7 W10 RGB(0	0	0)
EC5.5.1.1 0.7 W10 RGB(0	0	0)
EC6.2.1.25 0.7 W10 RGB(0	0	0)
EC1.3.1.32 0.7 W10 RGB(0	0	0)
EC4.2.1.7 0.7 W10 RGB(0	0	0)
EC2.7.7.10 0.7 W10 RGB(0	0	0)
EC2.4.1.21 0.7 W10 RGB(0	0	0)
EC3.1.3.24 0.7 W10 RGB(0	0	0)
EC5.1.3.6 0.7 W10 RGB(0	0	0)
EC2.4.2.24 0.7 W10 RGB(0	0	0)
EC2.5.1.15 0.7 W10 RGB(0	0	0)
EC1.5.1.1 0.7 W10 RGB(0	0	0)
EC1.5.1.21 0.7 W10 RGB(0	0	0)
EC2.8.1.2 0.7 W10 RGB(0	0	0)
EC4.2.1.33 0.7 W10 RGB(0	0	0)
EC1.1.1.85 0.7 W10 RGB(0	0	0)
EC1.1.5.8 0.7 W10 RGB(0	0	0)
EC1.1.1.282 0.7 W10 RGB(0	0	0)
EC1.1.1.25 0.7 W10 RGB(0	0	0)
EC1.17.1.2 0.7 W10 RGB(0	0	0)
EC2.7.7.60 0.7 W10 RGB(0	0	0)
EC2.7.1.148 0.7 W10 RGB(0	0	0)
EC4.6.1.12 0.7 W10 RGB(0	0	0)
EC1.17.7.1 0.7 W10 RGB(0	0	0)
EC2.5.1.21 0.7 W10 RGB(0	0	0)
EC1.14.99.7 0.7 W10 RGB(0	0	0)
EC2.4.1.157 0.7 W10 RGB(0	0	0)
EC1.1.1.101 0.7 W10 RGB(0	0	0)
EC2.1.1.71 0.7 W10 RGB(0	0	0)
EC2.1.1.17 0.7 W10 RGB(0	0	0)
EC2.7.8.20 0.7 W10 RGB(0	0	0)
EC2.4.1.46 0.7 W10 RGB(0	0	0)
EC5.3.99.5 0.7 W10 RGB(0	0	0)
EC1.13.11.33 0.7 W10 RGB(0	0	0)
EC3.5.1.14 0.7 W10 RGB(0	0	0)
EC2.3.1.35 0.7 W10 RGB(0	0	0)
EC3.5.1.16 0.7 W10 RGB(0	0	0)
EC2.4.1.184 0.7 W10 RGB(0	0	0)
EC2.4.1.241 0.7 W10 RGB(0	0	0)
EC3.1.3.27 0.7 W10 RGB(0	0	0)
EC1.1.1.101 0.7 W10 RGB(0	0	0)
EC2.7.2.1 0.7 W10 RGB(0	0	0)
EC2.7.2.12 0.7 W10 RGB(0	0	0)
EC1.14.13.78 0.7 W10 RGB(0	0	0)
EC1.14.13.79 0.7 W10 RGB(0	0	0)
EC1.14.11.12 0.7 W10 RGB(0	0	0)
EC1.1.1.169 0.7 W10 RGB(0	0	0)
EC1.14.11.15 0.7 W10 RGB(0	0	0)
EC2.3.1.166 0.7 W10 RGB(0	0	0)
EC4.2.3.14 0.7 W10 RGB(0	0	0)
EC5.5.1.8 0.7 W10 RGB(0	0	0)
EC4.2.3.0 0.7 W10 RGB(0	0	0)
EC4.2.3.11 0.7 W10 RGB(0	0	0)
EC2.6.99.2 0.7 W10 RGB(0	0	0)
EC3.5.99.4 0.7 W10 RGB(0	0	0)
EC3.5.2.15 0.7 W10 RGB(0	0	0)
EC3.5.1.84 0.7 W10 RGB(0	0	0)
EC3.5.1.54 0.7 W10 RGB(0	0	0)
EC3.8.1.8 0.7 W10 RGB(0	0	0)
EC3.5.99.3 0.7 W10 RGB(0	0	0)
EC1.14.11.23 0.7 W10 RGB(0	0	0)
EC1.14.13.56 0.7 W10 RGB(0	0	0)
EC2.1.1.119 0.7 W10 RGB(0	0	0)
EC1.14.13.57 0.7 W10 RGB(0	0	0)
EC2.1.1.120 0.7 W10 RGB(0	0	0)
EC1.1.1.206 0.7 W10 RGB(0	0	0)
EC2.4.1.131 0.7 W10 RGB(0	0	0)
EC2.4.1.132 0.7 W10 RGB(0	0	0)
EC2.4.99.0 0.7 W10 RGB(0	0	0)
EC1.1.1.158 0.7 W10 RGB(0	0	0)
EC3.2.1.37 0.7 W10 RGB(0	0	0)
EC2.5.1.57 0.7 W10 RGB(0	0	0)
EC2.5.1.56 0.7 W10 RGB(0	0	0)
EC5.1.3.14 0.7 W10 RGB(0	0	0)
EC2.7.7.43 0.7 W10 RGB(0	0	0)
EC1.5.99.3 0.7 W10 RGB(0	0	0)
EC1.5.3.7 0.7 W10 RGB(0	0	0)
EC1.4.1.18 0.7 W10 RGB(0	0	0)
EC4.2.1.52 0.7 W10 RGB(0	0	0)
EC1.3.1.26 0.7 W10 RGB(0	0	0)
EC2.3.1.117 0.7 W10 RGB(0	0	0)
EC5.1.1.7 0.7 W10 RGB(0	0	0)
EC2.6.1.11 0.7 W10 RGB(0	0	0)
EC2.7.2.0 0.7 W10 RGB(0	0	0)
EC4.2.3.5 0.7 W10 RGB(0	0	0)
EC1.8.7.1 0.7 W10 RGB(0	0	0)
EC1.8.99.1 0.7 W10 RGB(0	0	0)
EC1.8.1.2 0.7 W10 RGB(0	0	0)
EC4.4.1.10 0.7 W10 RGB(0	0	0)
EC4.3.1.24 0.7 W10 RGB(0	0	0)
EC4.3.1.25 0.7 W10 RGB(0	0	0)
EC2.5.1.78 0.7 W10 RGB(0	0	0)
EC4.1.1.4 0.7 W10 RGB(0	0	0)
EC2.8.3.1 0.7 W10 RGB(0	0	0)
EC5.1.1.1 0.7 W10 RGB(0	0	0)
EC4.1.2.41 0.7 W10 RGB(0	0	0)
EC4.2.1.41 0.7 W10 RGB(0	0	0)
EC1.4.3.16 0.7 W10 RGB(0	0	0)
EC1.1.1.267 0.7 W10 RGB(0	0	0)
EC6.3.4.18 0.7 W10 RGB(0	0	0)
EC5.4.99.18 0.7 W10 RGB(0	0	0)
EC2.7.1.32 0.7 W10 RGB(0	0	0)
EC3.1.3.75 0.7 W10 RGB(0	0	0)
EC2.7.8.8 0.7 W10 RGB(0	0	0)
EC3.1.1.17 0.7 W10 RGB(0	0	0)
EC2.7.1.13 0.7 W10 RGB(0	0	0)
EC1.1.1.43 0.7 W10 RGB(0	0	0)
EC4.2.1.39 0.7 W10 RGB(0	0	0)
EC2.7.1.12 0.7 W10 RGB(0	0	0)
EC4.1.1.1 0.7 W10 RGB(0	0	0)
EC1.2.7.5 0.7 W10 RGB(0	0	0)
EC1.2.1.9 0.7 W10 RGB(0	0	0)
EC1.2.7.6 0.7 W10 RGB(0	0	0)
EC5.3.99.4 0.7 W10 RGB(0	0	0)
EC5.3.99.2 0.7 W10 RGB(0	0	0)
EC3.7.1.5 0.7 W10 RGB(0	0	0)
EC5.1.1.3 0.7 W10 RGB(0	0	0)
EC6.3.5.7 0.7 W10 RGB(0	0	0)
EC1.6.5.7 0.7 W10 RGB(0	0	0)
EC1.1.1.86 0.7 W10 RGB(0	0	0)
EC4.1.1.15 0.7 W10 RGB(0	0	0)
EC2.1.2.4 0.7 W10 RGB(0	0	0)
EC2.1.2.5 0.7 W10 RGB(0	0	0)
EC2.1.2.5 0.7 W10 RGB(0	0	0)
EC2.7.7.38 0.7 W10 RGB(0	0	0)
EC2.7.1.108 0.7 W10 RGB(0	0	0)
EC3.1.3.51 0.7 W10 RGB(0	0	0)
EC1.14.13.74 0.7 W10 RGB(0	0	0)
EC1.3.3.9 0.7 W10 RGB(0	0	0)
EC3.8.1.5 0.7 W10 RGB(0	0	0)
EC3.8.1.5 0.7 W10 RGB(0	0	0)
EC3.8.1.0 0.7 W10 RGB(0	0	0)
EC2.7.1.130 0.7 W10 RGB(0	0	0)
EC2.7.7.30 0.7 W10 RGB(0	0	0)
EC5.3.1.7 0.7 W10 RGB(0	0	0)
EC4.1.1.39 0.7 W10 RGB(0	0	0)
EC3.1.3.15 0.7 W10 RGB(0	0	0)
EC1.1.1.23 0.7 W10 RGB(0	0	0)
EC3.6.1.31 0.7 W10 RGB(0	0	0)
EC3.5.4.19 0.7 W10 RGB(0	0	0)
EC2.4.2.17 0.7 W10 RGB(0	0	0)
EC4.2.1.19 0.7 W10 RGB(0	0	0)
EC3.5.3.8 0.7 W10 RGB(0	0	0)
EC2.1.2.5 0.7 W10 RGB(0	0	0)
EC1.4.1.18 0.7 W10 RGB(0	0	0)
EC2.6.1.36 0.7 W10 RGB(0	0	0)
EC3.2.2.16 0.7 W10 RGB(0	0	0)
EC3.2.2.9 0.7 W10 RGB(0	0	0)
EC4.1.1.19 0.7 W10 RGB(0	0	0)
EC2.4.2.28 0.7 W10 RGB(0	0	0)
EC3.5.1.63 0.7 W10 RGB(0	0	0)
EC3.5.1.94 0.7 W10 RGB(0	0	0)
EC2.7.7.33 0.7 W10 RGB(0	0	0)
EC2.7.7.34 0.7 W10 RGB(0	0	0)
EC4.3.1.1 0.7 W10 RGB(0	0	0)
EC4.1.1.20 0.7 W10 RGB(0	0	0)
EC2.3.1.167 0.7 W10 RGB(0	0	0)
EC3.1.6.18 0.7 W10 RGB(0	0	0)
EC1.14.13.77 0.7 W10 RGB(0	0	0)
EC1.14.99.37 0.7 W10 RGB(0	0	0)
EC1.14.13.108 0.7 W10 RGB(0	0	0)
EC4.2.3.18 0.7 W10 RGB(0	0	0)
EC4.1.2.0 0.7 W10 RGB(0	0	0)
EC1.3.1.54 0.7 W10 RGB(0	0	0)
EC4.4.1.9 0.7 W10 RGB(0	0	0)
EC2.7.1.45 0.7 W10 RGB(0	0	0)
EC1.1.1.215 0.7 W10 RGB(0	0	0)
EC1.1.99.3 0.7 W10 RGB(0	0	0)
EC1.1.5.2 0.7 W10 RGB(0	0	0)
EC1.1.99.10 0.7 W10 RGB(0	0	0)
EC1.1.3.4 0.7 W10 RGB(0	0	0)
EC1.1.3.5 0.7 W10 RGB(0	0	0)
EC2.7.1.165 0.7 W10 RGB(0	0	0)
EC1.2.7.5 0.7 W10 RGB(0	0	0)
EC4.2.1.12 0.7 W10 RGB(0	0	0)
EC1.3.3.0 0.7 W10 RGB(0	0	0)
EC5.0.0.0 0.7 W10 RGB(0	0	0)
EC6.3.4.6 0.7 W10 RGB(0	0	0)
EC3.5.1.54 0.7 W10 RGB(0	0	0)
EC3.2.2.5 0.7 W10 RGB(0	0	0)
EC3.5.1.19 0.7 W10 RGB(0	0	0)
EC2.7.6.3 0.7 W10 RGB(0	0	0)
EC6.3.2.17 0.7 W10 RGB(0	0	0)
EC6.3.2.12 0.7 W10 RGB(0	0	0)
EC4.1.2.25 0.7 W10 RGB(0	0	0)
EC3.5.4.25 0.7 W10 RGB(0	0	0)
EC1.17.4.2 0.7 W10 RGB(0	0	0)
EC1.14.13.17 0.7 W10 RGB(0	0	0)
EC2.3.1.5 0.7 W10 RGB(0	0	0)
EC1.14.11.22 0.7 W10 RGB(0	0	0)
EC1.13.11.1 0.7 W10 RGB(0	0	0)
EC1.3.1.19 0.7 W10 RGB(0	0	0)
EC3.1.1.45 0.7 W10 RGB(0	0	0)
EC5.5.1.7 0.7 W10 RGB(0	0	0)
EC4.5.1.0 0.7 W10 RGB(0	0	0)
EC3.8.1.5 0.7 W10 RGB(0	0	0)
EC1.14.12.0 0.7 W10 RGB(0	0	0)
EC5.1.3.20 0.7 W10 RGB(0	0	0)
EC3.1.3.45 0.7 W10 RGB(0	0	0)
EC2.5.1.55 0.7 W10 RGB(0	0	0)
EC4.2.1.44 0.7 W10 RGB(0	0	0)
EC1.1.1.18 0.7 W10 RGB(0	0	0)
EC2.7.1.92 0.7 W10 RGB(0	0	0)
EC5.3.1.0 0.7 W10 RGB(0	0	0)
EC2.7.1.165 0.7 W10 RGB(0	0	0)
EC1.1.1.81 0.7 W10 RGB(0	0	0)
EC1.2.1.2 0.7 W10 RGB(0	0	0)
EC2.4.2.10 0.7 W10 RGB(0	0	0)
EC2.6.1.39 0.7 W10 RGB(0	0	0)
EC6.1.1.24 0.7 W10 RGB(0	0	0)
EC1.13.11.53 0.7 W10 RGB(0	0	0)
EC2.7.8.2 0.7 W10 RGB(0	0	0)
EC1.1.1.294 0.7 W10 RGB(0	0	0)
EC2.4.1.10 0.7 W10 RGB(0	0	0)
EC2.5.1.62 0.7 W10 RGB(0	0	0)
EC3.1.1.14 0.7 W10 RGB(0	0	0)
EC1.1.1.294 0.7 W10 RGB(0	0	0)
EC3.1.1.11 0.7 W10 RGB(0	0	0)
EC3.2.1.15 0.7 W10 RGB(0	0	0)
EC1.1.1.58 0.7 W10 RGB(0	0	0)
EC3.2.1.67 0.7 W10 RGB(0	0	0)
EC5.3.1.12 0.7 W10 RGB(0	0	0)
EC1.3.1.78 0.7 W10 RGB(0	0	0)
EC1.3.1.43 0.7 W10 RGB(0	0	0)
EC1.11.1.8 0.7 W10 RGB(0	0	0)
EC4.2.3.16 0.7 W10 RGB(0	0	0)
EC4.2.3.0 0.7 W10 RGB(0	0	0)
EC5.5.1.13 0.7 W10 RGB(0	0	0)
EC4.2.3.20 0.7 W10 RGB(0	0	0)
EC2.1.1.71 0.7 W10 RGB(0	0	0)
EC2.7.7.73 0.7 W10 RGB(0	0	0)
EC2.7.7.73 0.7 W10 RGB(0	0	0)
EC2.7.2.7 0.7 W10 RGB(0	0	0)
EC2.8.3.8 0.7 W10 RGB(0	0	0)
EC6.2.1.2 0.7 W10 RGB(0	0	0)
EC2.3.1.19 0.7 W10 RGB(0	0	0)
EC4.1.2.29 0.7 W10 RGB(0	0	0)
EC5.4.99.1 0.7 W10 RGB(0	0	0)
EC2.4.99.3 0.7 W10 RGB(0	0	0)
EC2.4.1.232 0.7 W10 RGB(0	0	0)
EC2.4.99.1 0.7 W10 RGB(0	0	0)
EC1.14.13.1 0.7 W10 RGB(0	0	0)
EC1.3.1.25 0.7 W10 RGB(0	0	0)
EC3.7.1.9 0.7 W10 RGB(0	0	0)
EC1.97.1.0 0.7 W10 RGB(0	0	0)
EC1.14.12.10 0.7 W10 RGB(0	0	0)
EC1.3.1.67 0.7 W10 RGB(0	0	0)
EC1.14.12.12 0.7 W10 RGB(0	0	0)
EC1.3.1.29 0.7 W10 RGB(0	0	0)
EC1.3.1.32 0.7 W10 RGB(0	0	0)
EC3.8.1.3 0.7 W10 RGB(0	0	0)
EC3.8.1.2 0.7 W10 RGB(0	0	0)
EC2.4.1.223 0.7 W10 RGB(0	0	0)
EC4.2.1.8 0.7 W10 RGB(0	0	0)
EC5.0.0.0 0.7 W10 RGB(0	0	0)
EC6.3.2.7 0.7 W10 RGB(0	0	0)
EC6.3.2.9 0.7 W10 RGB(0	0	0)
EC6.3.2.8 0.7 W10 RGB(0	0	0)
EC2.7.8.13 0.7 W10 RGB(0	0	0)
EC6.3.2.10 0.7 W10 RGB(0	0	0)
EC4.1.1.48 0.7 W10 RGB(0	0	0)
EC5.4.99.5 0.7 W10 RGB(0	0	0)
EC1.3.1.12 0.7 W10 RGB(0	0	0)
EC1.3.1.13 0.7 W10 RGB(0	0	0)
EC5.2.1.4 0.7 W10 RGB(0	0	0)
EC4.1.1.34 0.7 W10 RGB(0	0	0)
EC1.1.1.19 0.7 W10 RGB(0	0	0)
EC1.1.1.10 0.7 W10 RGB(0	0	0)
EC1.1.1.56 0.7 W10 RGB(0	0	0)
EC5.3.1.12 0.7 W10 RGB(0	0	0)
EC1.1.1.57 0.7 W10 RGB(0	0	0)
EC1.5.99.11 0.7 W10 RGB(0	0	0)
EC1.8.98.1 0.7 W10 RGB(0	0	0)
EC1.14.13.95 0.7 W10 RGB(0	0	0)
EC1.3.1.3 0.7 W10 RGB(0	0	0)
EC1.1.1.50 0.7 W10 RGB(0	0	0)
EC1.14.13.15 0.7 W10 RGB(0	0	0)
EC1.14.13.15 0.7 W10 RGB(0	0	0)
EC1.14.13.15 0.7 W10 RGB(0	0	0)
EC6.2.1.7 0.7 W10 RGB(0	0	0)
EC1.17.99.3 0.7 W10 RGB(0	0	0)
EC3.5.1.102 0.7 W10 RGB(0	0	0)
EC1.14.17.4 0.7 W10 RGB(0	0	0)
EC3.5.4.29 0.7 W10 RGB(0	0	0)
EC1.14.15.5 0.7 W10 RGB(0	0	0)
EC1.14.99.9 0.7 W10 RGB(0	0	0)
EC5.3.3.1 0.7 W10 RGB(0	0	0)
EC1.1.1.145 0.7 W10 RGB(0	0	0)
EC1.14.99.10 0.7 W10 RGB(0	0	0)
EC1.14.15.4 0.7 W10 RGB(0	0	0)
EC1.14.99.10 0.7 W10 RGB(0	0	0)
EC1.14.15.4 0.7 W10 RGB(0	0	0)
EC2.1.1.152 0.7 W10 RGB(0	0	0)
EC2.1.1.133 0.7 W10 RGB(0	0	0)
EC2.1.1.131 0.7 W10 RGB(0	0	0)
EC1.14.13.83 0.7 W10 RGB(0	0	0)
EC4.1.1.82 0.7 W10 RGB(0	0	0)
EC5.1.1.9 0.7 W10 RGB(0	0	0)
EC3.5.1.35 0.7 W10 RGB(0	0	0)
EC3.5.5.5 0.7 W10 RGB(0	0	0)
EC3.5.5.1 0.7 W10 RGB(0	0	0)
EC2.1.1.196 0.7 W10 RGB(0	0	0)
EC2.1.1.132 0.7 W10 RGB(0	0	0)
EC6.3.1.11 0.7 W10 RGB(0	0	0)
EC5.4.1.2 0.7 W10 RGB(0	0	0)
EC3.7.1.12 0.7 W10 RGB(0	0	0)
EC2.1.1.133 0.7 W10 RGB(0	0	0)
EC1.3.1.54 0.7 W10 RGB(0	0	0)
EC2.1.1.195 0.7 W10 RGB(0	0	0)
EC1.16.8.1 0.7 W10 RGB(0	0	0)
EC1.14.13.7 0.7 W10 RGB(0	0	0)
EC1.3.1.49 0.7 W10 RGB(0	0	0)
EC1.13.11.4 0.7 W10 RGB(0	0	0)
EC1.17.99.1 0.7 W10 RGB(0	0	0)
EC5.99.1.4 0.7 W10 RGB(0	0	0)
EC1.13.11.56 0.7 W10 RGB(0	0	0)
EC4.3.3.3 0.7 W10 RGB(0	0	0)
EC3.1.1.45 0.7 W10 RGB(0	0	0)
EC1.3.0.0 0.7 W10 RGB(0	0	0)
EC1.14.13.84 0.7 W10 RGB(0	0	0)
EC3.2.1.105 0.7 W10 RGB(0	0	0)
EC1.14.12.10 0.7 W10 RGB(0	0	0)
EC4.3.1.2 0.7 W10 RGB(0	0	0)
EC3.5.1.18 0.7 W10 RGB(0	0	0)
EC1.14.18.1 0.7 W10 RGB(0	0	0)
EC5.3.3.12 0.7 W10 RGB(0	0	0)
EC2.4.1.143 0.7 W10 RGB(0	0	0)
EC2.4.1.201 0.7 W10 RGB(0	0	0)
EC1.13.11.2 0.7 W10 RGB(0	0	0)
EC1.3.1.29 0.7 W10 RGB(0	0	0)
EC1.14.12.12 0.7 W10 RGB(0	0	0)
EC1.2.1.28 0.7 W10 RGB(0	0	0)
EC1.2.1.65 0.7 W10 RGB(0	0	0)
EC4.1.2.45 0.7 W10 RGB(0	0	0)
EC1.1.1.90 0.7 W10 RGB(0	0	0)
EC1.14.12.0 0.7 W10 RGB(0	0	0)
EC5.1.2.0 0.7 W10 RGB(0	0	0)
EC2.4.1.102 0.7 W10 RGB(0	0	0)
EC2.4.1.148 0.7 W10 RGB(0	0	0)
EC2.4.1.148 0.7 W10 RGB(0	0	0)
EC2.4.99.4 0.7 W10 RGB(0	0	0)
EC2.4.99.3 0.7 W10 RGB(0	0	0)
EC2.4.1.102 0.7 W10 RGB(0	0	0)
EC2.4.1.147 0.7 W10 RGB(0	0	0)
EC1.1.1.46 0.7 W10 RGB(0	0	0)
EC4.2.1.25 0.7 W10 RGB(0	0	0)
EC3.1.1.15 0.7 W10 RGB(0	0	0)
EC3.5.1.89 0.7 W10 RGB(0	0	0)
EC2.4.1.227 0.7 W10 RGB(0	0	0)
EC4.2.3.4 0.7 W10 RGB(0	0	0)
EC2.5.1.19 0.7 W10 RGB(0	0	0)
EC2.7.1.71 0.7 W10 RGB(0	0	0)
EC4.2.1.10 0.7 W10 RGB(0	0	0)
EC2.4.2.18 0.7 W10 RGB(0	0	0)
EC4.1.3.27 0.7 W10 RGB(0	0	0)
EC5.3.1.4 0.7 W10 RGB(0	0	0)
EC2.7.1.16 0.7 W10 RGB(0	0	0)
EC1.1.1.12 0.7 W10 RGB(0	0	0)
EC3.1.3.66 0.7 W10 RGB(0	0	0)
EC1.1.1.181 0.7 W10 RGB(0	0	0)
EC2.1.1.41 0.7 W10 RGB(0	0	0)
EC1.1.1.302 0.7 W10 RGB(0	0	0)
EC2.7.1.140 0.7 W10 RGB(0	0	0)
EC2.1.1.41 0.7 W10 RGB(0	0	0)
EC5.4.1.2 0.7 W10 RGB(0	0	0)
EC6.3.5.9 0.7 W10 RGB(0	0	0)
EC6.6.1.2 0.7 W10 RGB(0	0	0)
EC2.1.1.130 0.7 W10 RGB(0	0	0)
EC1.3.1.76 0.7 W10 RGB(0	0	0)
EC4.99.1.4 0.7 W10 RGB(0	0	0)
EC1.14.13.70 0.7 W10 RGB(0	0	0)
EC5.5.1.9 0.7 W10 RGB(0	0	0)
EC1.3.1.68 0.7 W10 RGB(0	0	0)
EC3.5.3.10 0.7 W10 RGB(0	0	0)
EC2.3.1.175 0.7 W10 RGB(0	0	0)
EC1.14.11.26 0.7 W10 RGB(0	0	0)
EC1.14.20.1 0.7 W10 RGB(0	0	0)
EC5.1.1.17 0.7 W10 RGB(0	0	0)
EC1.14.13.7 0.7 W10 RGB(0	0	0)
EC1.10.3.1 0.7 W10 RGB(0	0	0)
EC2.1.1.6 0.7 W10 RGB(0	0	0)
EC1.14.12.0 0.7 W10 RGB(0	0	0)
EC1.3.1.19 0.7 W10 RGB(0	0	0)
EC5.2.1.10 0.7 W10 RGB(0	0	0)
EC5.5.1.7 0.7 W10 RGB(0	0	0)
EC1.3.1.32 0.7 W10 RGB(0	0	0)
EC3.1.1.45 0.7 W10 RGB(0	0	0)
EC2.5.1.9 0.7 W10 RGB(0	0	0)
EC1.1.1.193 0.7 W10 RGB(0	0	0)
EC2.4.99.6 0.7 W10 RGB(0	0	0)
EC2.4.99.4 0.7 W10 RGB(0	0	0)
EC2.4.1.69 0.7 W10 RGB(0	0	0)
EC2.4.1.206 0.7 W10 RGB(0	0	0)
EC4.1.1.74 0.7 W10 RGB(0	0	0)
EC1.2.1.32 0.7 W10 RGB(0	0	0)
EC1.14.16.2 0.7 W10 RGB(0	0	0)
EC1.10.3.1 0.7 W10 RGB(0	0	0)
EC1.14.18.1 0.7 W10 RGB(0	0	0)
EC6.2.1.12 0.7 W10 RGB(0	0	0)
EC4.1.3.39 0.7 W10 RGB(0	0	0)
EC3.7.1.0 0.7 W10 RGB(0	0	0)
EC1.13.11.2 0.7 W10 RGB(0	0	0)
EC3.7.1.9 0.7 W10 RGB(0	0	0)
EC1.14.12.0 0.7 W10 RGB(0	0	0)
EC1.13.11.54 0.7 W10 RGB(0	0	0)
EC2.3.1.46 0.7 W10 RGB(0	0	0)
EC3.2.2.9 0.7 W10 RGB(0	0	0)
EC1.12.98.1 0.7 W10 RGB(0	0	0)
EC2.1.1.86 0.7 W10 RGB(0	0	0)
EC5.4.99.8 0.7 W10 RGB(0	0	0)
EC2.1.1.95 0.7 W10 RGB(0	0	0)
EC2.1.1.95 0.7 W10 RGB(0	0	0)
EC6.3.1.11 0.7 W10 RGB(0	0	0)
EC2.7.2.8 0.7 W10 RGB(0	0	0)
EC1.2.1.38 0.7 W10 RGB(0	0	0)
EC2.6.1.11 0.7 W10 RGB(0	0	0)
EC1.4.3.0 0.7 W10 RGB(0	0	0)
EC1.3.1.70 0.7 W10 RGB(0	0	0)
EC1.14.15.0 0.7 W10 RGB(0	0	0)
EC1.14.13.13 0.7 W10 RGB(0	0	0)
EC1.19.6.1 0.7 W10 RGB(0	0	0)
EC1.18.6.1 0.7 W10 RGB(0	0	0)
EC3.11.1.1 0.7 W10 RGB(0	0	0)
EC4.1.2.47 0.7 W10 RGB(0	0	0)
EC4.1.2.10 0.7 W10 RGB(0	0	0)
EC4.1.2.11 0.7 W10 RGB(0	0	0)
EC4.1.2.46 0.7 W10 RGB(0	0	0)
EC6.3.5.10 0.7 W10 RGB(0	0	0)
EC1.1.1.313 0.7 W10 RGB(0	0	0)
EC1.14.12.10 0.7 W10 RGB(0	0	0)
EC5.3.3.1 0.7 W10 RGB(0	0	0)
EC1.1.1.145 0.7 W10 RGB(0	0	0)
EC4.1.2.30 0.7 W10 RGB(0	0	0)
EC1.14.13.20 0.7 W10 RGB(0	0	0)
EC1.13.11.2 0.7 W10 RGB(0	0	0)
EC4.5.1.0 0.7 W10 RGB(0	0	0)
EC1.14.13.50 0.7 W10 RGB(0	0	0)
EC2.7.1.49 0.7 W10 RGB(0	0	0)
EC2.7.4.7 0.7 W10 RGB(0	0	0)
EC2.7.1.50 0.7 W10 RGB(0	0	0)
EC3.5.4.26 0.7 W10 RGB(0	0	0)
EC2.4.99.10 0.7 W10 RGB(0	0	0)
EC2.4.1.37 0.7 W10 RGB(0	0	0)
EC2.4.1.40 0.7 W10 RGB(0	0	0)
EC2.4.1.69 0.7 W10 RGB(0	0	0)
EC5.1.3.5 0.7 W10 RGB(0	0	0)
EC1.14.13.11 0.7 W10 RGB(0	0	0)
EC5.1.3.7 0.7 W10 RGB(0	0	0)
EC2.5.1.7 0.7 W10 RGB(0	0	0)
EC2.4.1.14 0.7 W10 RGB(0	0	0)
EC4.1.1.67 0.7 W10 RGB(0	0	0)
EC5.1.3.14 0.7 W10 RGB(0	0	0)
EC2.3.1.129 0.7 W10 RGB(0	0	0)
EC2.1.1.6 0.7 W10 RGB(0	0	0)
EC2.1.1.6 0.7 W10 RGB(0	0	0)
EC2.1.1.6 0.7 W10 RGB(0	0	0)
EC2.1.1.6 0.7 W10 RGB(0	0	0)
EC3.8.1.5 0.7 W10 RGB(0	0	0)
EC1.97.1.0 0.7 W10 RGB(0	0	0)
EC4.5.1.1 0.7 W10 RGB(0	0	0)
EC1.4.3.16 0.7 W10 RGB(0	0	0)
EC1.4.1.21 0.7 W10 RGB(0	0	0)
EC1.4.99.5 0.7 W10 RGB(0	0	0)
EC1.1.1.87 0.7 W10 RGB(0	0	0)
EC4.2.1.36 0.7 W10 RGB(0	0	0)
EC2.7.1.100 0.7 W10 RGB(0	0	0)
EC2.3.1.30 0.7 W10 RGB(0	0	0)
EC1.14.13.70 0.7 W10 RGB(0	0	0)
EC5.4.99.7 0.7 W10 RGB(0	0	0)
EC1.3.1.70 0.7 W10 RGB(0	0	0)
EC1.1.1.270 0.7 W10 RGB(0	0	0)
EC1.1.1.170 0.7 W10 RGB(0	0	0)
EC1.3.1.83 0.7 W10 RGB(0	0	0)
EC3.1.3.66 0.7 W10 RGB(0	0	0)
EC2.1.1.4 0.7 W10 RGB(0	0	0)
EC2.3.1.87 0.7 W10 RGB(0	0	0)
EC3.7.1.8 0.7 W10 RGB(0	0	0)
EC3.5.4.27 0.7 W10 RGB(0	0	0)
EC2.3.1.101 0.7 W10 RGB(0	0	0)
EC3.1.3.37 0.7 W10 RGB(0	0	0)
EC2.7.1.19 0.7 W10 RGB(0	0	0)
EC4.1.2.14 0.7 W10 RGB(0	0	0)
EC4.1.2.0 0.7 W10 RGB(0	0	0)
EC4.99.1.5 0.7 W10 RGB(0	0	0)
EC1.11.1.8 0.7 W10 RGB(0	0	0)
EC1.14.18.0 0.7 W10 RGB(0	0	0)
EC4.1.2.20 0.7 W10 RGB(0	0	0)
EC4.2.1.8 0.7 W10 RGB(0	0	0)
EC4.2.1.46 0.7 W10 RGB(0	0	0)
EC5.1.3.13 0.7 W10 RGB(0	0	0)
EC1.1.1.133 0.7 W10 RGB(0	0	0)
EC3.7.1.8 0.7 W10 RGB(0	0	0)
EC1.1.1.59 0.7 W10 RGB(0	0	0)
EC2.3.1.65 0.7 W10 RGB(0	0	0)
EC1.8.1.3 0.7 W10 RGB(0	0	0)
EC4.1.1.29 0.7 W10 RGB(0	0	0)
EC4.1.1.15 0.7 W10 RGB(0	0	0)
EC2.6.1.77 0.7 W10 RGB(0	0	0)
EC4.1.1.29 0.7 W10 RGB(0	0	0)
EC4.1.1.15 0.7 W10 RGB(0	0	0)
EC1.1.1.34 0.7 W10 RGB(0	200	0)
EC6.3.4.14 0.7 W10 RGB(0	200	0)
EC3.2.1.45 0.7 W10 RGB(0	200	0)
EC3.1.3.9 0.7 W10 RGB(0	200	0)
