# Supplementary material for: Production of a reference transcriptome and transcriptomic database (EdwardsiellaBase) for the lined sea anemone, Edwardsiella lineata, a parasitic cnidarian
Source: BMC Genomics. 2014 Jan 28;15:71. doi: 10.1186/1471-2164-15-71 (PMC3909931; doi:10.1186/1471-2164-15-71)
Supplement: Additional file 14 — GeneFamilyRecoveryScript. A script to detect gene families in transcriptome assemblies using biopython and BLAST. Inputs include a fasta file of protein sequences and fasta files for multiple different transcriptome assemblies. The script identifies the presence or absence of each of the proteins in each of the assemblies, thus providing an easy way to compare the gene repertoire of multiple different assemblies. [file 1471-2164-15-71-S14.zip]

Archive with 1 entries (1 files):
- 8452829071004876_add14.py
