# Supplementary material for: Production of a reference transcriptome and transcriptomic database (EdwardsiellaBase) for the lined sea anemone, Edwardsiella lineata, a parasitic cnidarian
Source: BMC Genomics. 2014 Jan 28;15:71. doi: 10.1186/1471-2164-15-71 (PMC3909931; doi:10.1186/1471-2164-15-71)
Supplement: Additional file 14 — GeneFamilyRecoveryScript. A script to detect gene families in transcriptome assemblies using biopython and BLAST. Inputs include a fasta file of protein sequences and fasta files for multiple different transcriptome assemblies. The script identifies the presence or absence of each of the proteins in each of the assemblies, thus providing an easy way to compare the gene repertoire of multiple different assemblies. [file 1471-2164-15-71-S14.zip › 8452829071004876_add14.py]

#!/usr/bin/python
from Bio import SeqIO
from Bio.Seq import Seq
import sys
import os
from Bio import AlignIO
from Bio.Align.Applications import ClustalOmegaCommandline
from Bio.SeqRecord import SeqRecord
from Bio.Align import MultipleSeqAlignment
import glob
from Bio import Phylo
from Bio.Phylo.Applications import PhymlCommandline
from Bio.Blast.Applications import NcbitblastnCommandline  
from Bio.SeqRecord import SeqRecord
from Bio.Alphabet import generic_protein
from Bio import Entrez
import argparse


#Author: Allyson Byrd and Tristan Lubinski
#Date: 10/31/12
#Input: 
	#fasta file of proteins
		#important the headers of the proteins don't include "|","=", or "()" 
	#1 or more files of genome or transcriptome assemblies 
#Requirements:
	#Biopython and BLAST
#Purpose:  Check for the presence of the proteins in the genome or transcriptome assemblies.  Quick way to compare what members of a protein family are present or absent in different assemblies.  
#Output: 
	#For each protein in the input sequence, a nucleotide and amino acid fasta file are returned with the longest ORF of the contigs corresponding to each of the proteins 
		
	#contigHitsInTranscriptome: Lists how many times a contig from the assembly hit any of the input proteins
	#foundinTranscriptome: Contains details about each of the protein contig matches, such as length of the protein, length of the contig, length of the alignment, contig's start and end coordinates of the alignment, length of the longest open reading frame in the frame of the alignment starting from the first methionine
	#SummaryReport: Lists which proteins are found and not found in each of the assemblies
	#allProteins.faa: longest ORF nucleotide sequences of contigs which aligned with any protein
	#allProteins.faa: longest ORF amino acid sequences of contigs which aligned with any protein
	#ContigsWithHits.fasta: contig sequences of all contigs which were a top hit to a protein 
	#tblastn_database_Contigs_nr: results of blasting the contigs with hits against nr 
	#ContigsUTRs.txt - gives lengths of UTRs in nucleotides 
#Example usuage:
#python GeneFamilyRecoveryScript.py -q protein.fa -a assembly1.fa -a assembly2.fa -e .00001 -o output_folder -r 150


#input arguments 
parser = argparse.ArgumentParser(description = "Finds whether a list of proteins is present in the specified assemblies")
parser.add_argument("-e", "--evalue", default=0.00001, type=float, help= "e-value for blast")
parser.add_argument("-l", "--length", default=0.0, type=float, help= "% len of the query")
parser.add_argument("-r", "--threads", default=15, type=int, help= "# of threads to run the blast on")
parser.add_argument("-a", "--assembly", action='append', help= "assembly the query proteins will be blasted against, each assembly must be prefaced with this option")
parser.add_argument("-q", "--query", help= "fasta file of proteins of interest will be used as query", required=True)
parser.add_argument("-o", "--output", default= "alignmentfiles", help= "name of output folder")

args = parser.parse_args()


queryFile = args.query
queryFileProteinType = queryFile.split("/")[-1].strip()

######Functions########

#translates a nucleotide sequence into the six possible frames 
def translatesixframes(seq,table=1):
	rev=seq.reverse_complement()
	for i in range(3):
		yield seq[i:].translate(table)
		yield rev[i:].translate(table)

#returns the single longest frame possible for a sequence with the given frame 
def singlelongestframe(seq,frame,table=1):
	rev=seq.reverse_complement()
	templen = 0
	if frame >=0:
		#minus one is necessary because blast starts counting at 1 and unix counts starts at 0
		seqtrans = seq[frame-1:].translate(table)
	else: 
		seqtrans =rev[abs(frame)-1:].translate(table)
	for prot in seqtrans.split('*'):
		if len(prot) >= templen:
			templen = len(prot)
			maxprot = prot
	return maxprot
		
def nucleotideproteinsequence(seq, protein_seq, frame, table=1):
	rev=seq.reverse_complement()
	if frame >=0:
		#minus one is necessary because blast starts counting at 1 and unix counts starts at 0
		seqtrans = seq[frame-1:].translate(table)
		seq = seq[frame-1:]
	else: 
		seqtrans =rev[abs(frame)-1:].translate(table)
		#do I want to return the sequence of the reverse strand? 
		seq = rev[abs(frame)-1:]
	
	#finds the coordinate of where the protein sequence starts in the contig sequence
	start = (seqtrans.find(protein_seq) * 3) 
	length = len(protein_seq) * 3 
	end = start + length 
	
	nucleotide_seq = seq[start: (start+length)]
	
	assert len(nucleotide_seq) % 3 == 0 
	
	return start, end, nucleotide_seq
	
#takes in a nucleotide squence and the start and stop nucleotide coordinates of the protein alignment
#returns the protein sequence in the correct frame of the original nucleotide sequence which aligns to the protein 
def proteinmatch(seq, frame, sstart, send, table=1):
	#print "the start of the subject sequece ", sstart
	#print "the end of the subject sequence", send 
	if send > sstart:
		seq = seq[sstart-1:send]
	else:
		seq = seq[send-1:sstart]
	rev=seq.reverse_complement()
	if frame >=0:
		#minus 1 is necessary because blast counting starts at 1 and unix starts at 0 
		proteinseq = seq.translate(table)
	else: 
		proteinseq = rev.translate(table)
	return proteinseq


#determines the length of the UTRs of the longest ORF for each contig
#lengths presented in nucleotides
def findUTRs(sstart, send, slen):

	if send > sstart:
		fiveprime = sstart -1 
		threeprime = slen - send 
	else:
		threeprime = send - 1
		fiveprime = slen - sstart
		
	return [fiveprime, threeprime]

#this function was created for testing purposes
#verifies the correctsequence is written to the output files 	
def printingAllPossibleSequences(seq,table=1):
	rev = seq.reverse_complement()
	for frame in range(3):
		#print "The sequence in frame ", frame 
		seqtrans = seq[frame:].translate(table)
		print seqtrans
		#print "The reverse sequence in frame ", frame
		seqtrans = rev[frame:].translate(table)
		#print seqtrans 

#creating the folder which will store all the output 
cline = "mkdir %s" % args.output
#cline = "mkdir " + str(args.output)  
os.system(cline)

#stores all sequences in the protein fie in a biopython SeqIO dictionary 
handle = open(queryFile, "rU")
query_dict = SeqIO.to_dict(SeqIO.parse(handle, "fasta"))
handle.close()


fh = open(args.output+"/SummaryReport", 'w')
fh.close()

#required for running the blasts against ncbi's enterez 
Entrez.email = "cnidteam@gmail.com"

hit_dict = {} #Key: proteins, stores assemblies which had the protein
miss_dict = {} #Key: proteins, stores assemblies which did not have the protein 

#loops through each assembly listed in the command line argument and searches for the presence of the proteins 
for assembly in args.assembly:
	dbmiss_dict={} #keys: proteins, stores whether this assembly was missing the protein
	dbhit_dict={} #keys: proteins, stores whether this assembly had the protein 
	subjectHits_dic={} #keys: assembly contigs, stores number of proteins which hit to that contig
	queryHits_dic = {} #keys: proteins, stores blast hits which pass the length requirement 
	#matchingContigs_dic = {} #keys: Contig ids, stores the full length of the contigs which were found to be the top hit, purpose is will blast against nr 
	matchingContigsUTRs_dic = {} #keys: Contig ids, stores a tupule of the 5' prime and 3' prime UTRs 
	speciestitle = assembly.split('.')[0]
	#stores all sequences in the assembly in a biopython SeqIO dictionary 
	handle = open(assembly, "rU")
	subject_dict = SeqIO.to_dict(SeqIO.parse(handle, "fasta"))
	handle.close()
	#running the initial blast to locate the proteins in the assemblies
	#The proteins are the query and the assembly is the database 
	blastcline = NcbitblastnCommandline(cmd="tblastn", query=queryFile, db=assembly, evalue=args.evalue, outfmt="'7 sseqid sframe length sstart send qlen slen'", num_descriptions="10", num_alignments="10", num_threads = args.threads)
	print blastcline
	stdout, stderr = blastcline()

	#looping through the blast output, then sorting it into the necessary dictionaries 
	stdout = stdout.split("\n")
	for x, item in enumerate(range(len(stdout))):
		if "Query: " in stdout[x]:
			qobj = stdout[x].split(" ")[2].strip()
			queryHits_dic[qobj] = []
			dbmiss_dict[qobj]= []
			dbhit_dict[qobj]= []
			if not hit_dict.has_key(qobj):
				hit_dict[qobj] = []
			if not miss_dict.has_key(qobj):
				miss_dict[qobj]= []
			hitsToQuery= 0
			hitFound =False
		#proteins with 0 hits are ignored for right now
		if "0 hits found" in stdout[x]:
			pass
		#proteins with hits are added to the queryHits_dic 
		#only if the hits pass the length requirement threshold
		elif not stdout[x].startswith("#") and not stdout[x] == "":
			alength = float(stdout[x].split('\t')[2])
			qlen = float(stdout[x].split('\t')[5])
			qcoverage = alength/qlen
			#validating that the hit met the threshold
			if qcoverage >= args.length:
				#print "this hit DID pass the query coverage threshold"
				queryHits_dic[qobj].append(stdout[x])
				databaseid = stdout[x].split('\t')[0]
				#writing the subject sequence that hit to a dictionary 
				if not subjectHits_dic.has_key(databaseid):
					subjectHits_dic[databaseid] = 1
				else:
					subjectHits_dic[databaseid] += 1
				hitsToQuery += 1

	#writes a file which says which contigs in each assembly had hits to one of the proteins 
	fh = open(args.output+"/contigHitsInTranscriptome", 'a')
	for item in subjectHits_dic:
		fh.write(item+':'+str(subjectHits_dic[item])+'\n')	
	fh.write("Number sequences with hits "+str(len(subjectHits_dic))+"\n")
	fh.close()
	
	assemblyName = assembly.split('/')[-1]
	
	#Here is a major time saver, creating a new nucleotide fasta file (called ContigsWithHits_Name_Of_Assembly) of all contigs which hit to any protein in the initial blast
	fh = open(args.output+'/ContigsWithHits_'+assemblyName, 'a')
	for databaseid in subjectHits_dic:

		rec1= SeqRecord(Seq(str(subject_dict[databaseid].seq)), id=databaseid)
		SeqIO.write(rec1, fh, 'fasta')
	fh.close() 
	
	contigHitsFile = args.output+'/ContigsWithHits_'+assemblyName
	
	
	#A reciprocal blast is run to ensure that each protein is assigned to a unique contig 
	#In this blast, the contigs with hits in the initial blast are the query, and the protein file is the database.  
	blastcline = NcbitblastnCommandline(cmd="blastx", query=contigHitsFile, db=queryFile, evalue=args.evalue, outfmt="'7 sseqid'", num_descriptions="1", num_alignments="1", num_threads = args.threads)
	print blastcline
	stdout, stderr = blastcline()
	#dictionary to store the results of the reciprocal blast 
	contigQueryHits_dic={} #keys contigs, stores blast results
	stdout = stdout.split("\n")
	#stores in a dictionary only the queries which had hits 
	for x, item in enumerate(range(len(stdout))):
		if "Query: " in stdout[x] and not "0 hits found" in stdout[x+3]:
			qobj = stdout[x].split(" ")[2].strip()
			contigQueryHits_dic[qobj] = []
			hitsToQuery= 0
		elif not stdout[x].startswith("#") and not stdout[x] == "":
			contigQueryHits_dic[qobj].append(stdout[x])
	
	#This file will contain details for each of the protein matches
	foundFile = open(args.output+"/foundinTranscriptome", 'a')
	something = "\nTranscriptome %s :\n" % assembly
	foundFile.write(something)
	something = "protein\tcontig\tcontig protein length\tprotein length\tcontig length\talignment length\t% query coverage\tstart of alignment in contig\tend of alignment in contig:\n"  
	foundFile.write(something)
	foundFile.close()
	

	#loops through every protein trying to assign in a unique contig match 
	numberContigsWithMatches = 0	

	for proteinQuery in queryHits_dic:
		matchFound = False
		j = 0
		#loops through each contig the protein matched to
		while j < len(queryHits_dic[proteinQuery]) and not matchFound:
			topContig = queryHits_dic[proteinQuery][j]
			topContigName = topContig.split('\t')[0]
			
			#Loops through all the contigs which the protein matched to (stored in queryHits_dic)
			#the protein is only assigned to a contig, if the protein is the first hit of the contig in the reverse blast
			#The try except statements are necessary because sometimes a contig isn't in the contigQueryHits_dic
			#writes out only the longest OTR of the aligned region
			try:
				if str(contigQueryHits_dic[topContigName][0]) == str(proteinQuery):
					numberContigsWithMatches += 1
					#print "We have found a match"
					#print "The top contigs for that protein is ", topContig
					#print "The protein query is ", proteinQuery
					dbhit_dict[proteinQuery].append(assembly)
					matchFound = True
					#extracting the necessary information about the matching contig
					frame = int(topContig.split('\t')[1])
					length = float(topContig.split('\t')[2])
					sstart = int(topContig.split('\t')[3])
					send = int(topContig.split('\t')[4])
					qlen = float(topContig.split('\t')[5])
					slen = int(topContig.split('\t')[6])
					
					qcoverage = length/qlen 
					#writing details for each of the top hits to the output file 
					
					
					databaseid = topContigName
					#pulling the sequence of the matching contig from the dictionary of assembly sequences 
					nucleotide_sequence = subject_dict[databaseid].seq
					
					#the longest ORF corresponding to the protein is found
					#the length is from the first M in the ORF to the end of the ORF
					#this sequence is stored in the prot.fasta file 
					protein_sequence = singlelongestframe(nucleotide_sequence,frame,table=1)
					firstM = protein_sequence.find('M')
					protein_sequence = protein_sequence[firstM:]
					proteinLength = len(protein_sequence)
										
					foundFile = open(args.output+"/foundinTranscriptome", 'a')
					something = "%s\t%s\t%s\t%s\t%s\t%s\t%s\t%s\t%s\n"  %(proteinQuery, topContigName, proteinLength, qlen, slen, length, qcoverage, sstart, send)  
					foundFile.write(something)
					foundFile.close()
					
					#returns the portion of the nucleotide sequence which aligned to the protein
					#matching_nucleotide_sequence = sequencematch(nucleotide_sequence, frame, sstart, send)
					
					result = nucleotideproteinsequence(nucleotide_sequence, protein_sequence, frame)
					nucleoStart = result[0]
					nucleoEnd = result[1]
					matching_nucleotide_sequence = result[2]
					
					#sys.exit()

					database = assembly.split('/')[-1]
					query = proteinQuery
					hit_dict[query].append(assembly)
					seqid = "%s_%s_frame(%s)_%s" % (database, databaseid, frame, query)
					seqidContig = "%s_%s_%s" % (database, databaseid, query)
					
					#determing whether the top contig has 5' and 3' UTRs 
					UTRs = findUTRs(nucleoStart, nucleoEnd, slen)
					matchingContigsUTRs_dic[databaseid] = UTRs
					
					#puts necessary information into a seqio to create individual  nucleotide and protein fasta files of the sequence matches for each of the proteins in the input file
					fh = open(args.output+"/"+query+'.fasta', 'a')
					rec1= SeqRecord(Seq(str(matching_nucleotide_sequence)), id=seqid)
					SeqIO.write(rec1, fh, 'fasta')
					fh.close()
					#put this into a seqio write out below as protein sequence
					fh = open(args.output+"/"+query+'prot.fasta', 'a')
					rec1= SeqRecord(Seq(str(protein_sequence), generic_protein), id=seqid)
					SeqIO.write(rec1, fh, 'fasta')
					fh.close()
					
					
			except KeyError:
				print 'KeyError: could not find the top contig %s' % topContigName
			except IndexError:
				print 'IndexError: list index out of range'
			j += 1
		#the protein did not have a unique contig match in the assembly
		if not matchFound:
			dbmiss_dict[proteinQuery].append(assembly)
			miss_dict[proteinQuery].append(assembly)
	
	foundFile = open(args.output+"/foundinTranscriptome", 'a')
	something = "Number of contigs matched to a protein when only top reciprocal: %s\n"  % numberContigsWithMatches
	foundFile.write(something)
	foundFile.close()
	
	#writing a file with the information about the UTRs for the contigs which were found to map the proteins 
	fh = open(args.output+"/ContigsUTRs.txt", 'a')
	fh.write('UTR information for contigs in %s\n' % assembly)
	fh.write("Contig\t5' UTR\t3' UTR\n")
	bothUTRs = 0
	onlyFive = 0
	onlyThree = 0
	neither = 0 
	for contig in matchingContigsUTRs_dic:
		
		fiveprime = int(matchingContigsUTRs_dic[contig][0])
		threeprime = int(matchingContigsUTRs_dic[contig][1])
		fh.write('%s\t%s\t%s\n' % (contig, fiveprime, threeprime))
		
		if fiveprime > 0 and threeprime > 0:
			bothUTRs += 1
		elif fiveprime > 0 and threeprime <= 0:
			onlyFive += 1 
		elif fiveprime <= 0 and threeprime > 0:
			onlyThree += 1
		else:
			neither += 1
	fh.write("%s Contigs have both UTRs\n" % bothUTRs)
	fh.write("%s Contigs only have a 5' UTR\n" % onlyFive)
	fh.write("%s Contigs only have a 3' UTR\n" % onlyThree)
	fh.write("%s Contigs have neither UTR\n" % neither)
	fh.write("%s Total Contigs" % len(matchingContigsUTRs_dic))
	
	fh.close()
	
	#blasting the Contigs with hits against nr 
	'''	
	blastcline = NcbitblastnCommandline(cmd="blastx", query=args.output+'/ContigsWithHits_'+database, db = 'nr', evalue=args.evalue, outfmt="0", num_descriptions="1", num_alignments="1", remote="1")
	print blastcline
	stdout, stderr = blastcline()
	fh = open(args.output+'/tblastn_'+database+'_Contigs_nr', 'w')
	for x, item in enumerate(range(len(stdout))): 
		fh.write(stdout[x])
	fh.close()
	'''
	
	#writing a file which lists which protein sequences from the input file were found or not found in each assembly
	fh = open(args.output+"/SummaryReport", 'a')
	something = "These items were not found uniquely in the transcriptome %s :\n" % assembly
	fh.write(something)
	#print "These items were not found uniquely in the transcriptome %s :\n" % assembly
	count = 0
	for item in dbmiss_dict:
		if len(dbmiss_dict[item]) == 1: 
			#print item 
			count += 1
			fh.write('%s \n' % str(item))
	
	fh.write('The number of %s without a unique contig are %s \n\n' % (queryFileProteinType, count)) 
	something = "These items were found uniquely in the transcriptome %s :\n" % assembly
	fh.write(something)
	count = 0
	for item in dbhit_dict:
		if len(dbhit_dict[item]) == 1: 
			count += 1
			fh.write('%s \n' % str(item))
	
	fh.write('The number of %s with a unique contig are %s \n\n at length requirement %s' % (queryFileProteinType, count, args.length))
	fh.close()		
	 
#writes all sequences in each of the individual proteins fasta files to one file
#one file is written for protein sequences and another file is written for nucleotide sequences 
#amino acid sequence file 
faa = open(args.output+"/allProteins.faa", 'w')
#nucleotide sequence file 
fna = open(args.output+"/allProteins.fna", 'w')
for item in query_dict:
	if len(hit_dict[item]) >= 1:
		file_prot = open(args.output+"/"+item+'prot.fasta', 'r')
		#print "alignmentfiles/",item,'prot.fasta'
		for line in file_prot:
 			faa.write(line)
		file_prot.close()
		file_na = open(args.output+"/"+item+'.fasta', 'r')
		for line in file_na:
 			fna.write(line)
		file_na.close()
faa.close()
fna.close()
